# Supplementary material for: Roars, Rumbles, and Resonance: A Systematic Review and Meta‐Analysis of Crocodylian Acoustic Signals
Source: Ecol Evol. 2026 Jan 22;16(1):e72494. doi: 10.1002/ece3.72494 (PMC12828176; doi:10.1002/ece3.72494)
Supplement: Supplementary file 1 — Material S1. LitRv_Data_R.csv: File used for R code to produce statistics and figures. Material S2. CrocsLitRV_R_Code_V4_pub_SFlores.R: R code for production of statistics and figures. Material S3. Photo of an adult female estuarine crocodile ( Crocodylus porosus ) on the Daintree River (Queensland, Australia) producing a vocalisation. Photo credit: Mr. David White. [file ECE3-16-e72494-s005.zip › ece372494-sup-0001-Supinfo1@S1.CrocsLitRV_R_Code_V4_pub_SFlores.R]

#Sonnie Flores
#Crocs Literature Review R Code 
#2024-08-06
  #RStudio 2024.12.0+467 "Kousa Dogwood" Release (cf37a3e5488c937207f992226d255be71f5e3f41, 2024-12-11) for windows


#PACKAGES
#install.packages("ggpubr")
library(ggplot2)
library(tidyverse)
library(dplyr)
library(viridis)
library(ggpubr)
library(ggthemes)
library(RColorBrewer)


#set working directory#### 
setwd("C:/Users/s_f093/Documents_PC/R/CrocsLitRv")

#Read in the data####
dat <- read.csv("Data/LitRvData_R.csv", stringsAsFactors = TRUE)
head(dat) 
str(dat)
summary(dat)

#check some levels 
levels(dat$Lifestage)
levels(dat$Context)
levels(dat$Parameter)

#SIGNAL TYPES####
#make a table of each signal type and calculate percentages 
table(dat$Signal) # To see how many of each signal
#put them in data frames to refer to later
Signal_counts <- as.data.frame(table(dat$Signal)) 

Signal_counts <- Signal_counts %>%
  mutate(Percentage = (Freq / sum(Freq)) * 100)

#Organise my signal colours#####

# Define the 19 signal names
signal_names <- c("Bellow", "Bubbles", "Contact call", "Cough", "Distress call", "Drum", "Growl", "Grunt", "Gust", "Headslap", 
                  "Hiss", "Moan", "Moo", "Moo-1", "Pop", "Rumble", "Sub-audible vibration", "Toot", "Whine")

# Generate 19 distinct colors from the viridis palette
viridis_colors <- viridis(19, option = "D")

# Create a named vector mapping signal names to colors
signal_color_map <- setNames(viridis_colors, signal_names)

#Plot signal types as a percentage ####
Signals <- ggplot(Signal_counts, aes(x = factor(Var1), y = Percentage, fill = Var1)) + 
  geom_bar(stat = "identity") +
  scale_fill_manual(values = signal_color_map) +  # Use pre-defined colors
  labs(x = "", y = "Percentage (%) in Dataset") + 
  theme_bw() + 
  theme(legend.position = "none",  # Remove legend
        axis.text.x = element_text(angle = 90, hjust = 1.0, vjust = 0.5, size = 14),  # Rotate x labels
        axis.text.y = element_text(size = 16),  # Adjust y-axis text size
        axis.title = element_text(size = 16),  # Adjust axis titles size
        panel.grid.major = element_blank(),  # Remove major grid lines
        panel.grid.minor = element_blank()) +  # Remove minor grid lines 
  scale_y_continuous(expand = c(0, 1)) #Add just a tiny gap below the columns otherwise some of the colums disappear
print(Signals)

#PARAMETERS####
#How many of each parameter are there?  
dat_params <- dat %>% 
  group_by(Category, Parameter) %>% 
  count() 
#add the percentages
dat_params$Percentage <- dat_params$n / sum(dat_params$n) * 100

#sort by highest percentage 
dat_params <- dat_params %>%
  arrange(desc(Percentage))

#Plot parameters by category####

#first group them together 
dat_params <- dat_params %>%
  arrange(Category)  %>%# Reorder x-axis
  mutate(Parameter = factor(Parameter, levels = unique(Parameter)))    # Sorts the entire dataset by Category
  
#filter categories, sum percentages and store the results in a new dataframe
# Summarize percentages for selected categories
summary_df <- dat_params %>%
  filter(Category %in% c("TW", "OT", "FED", "TED")) %>%  # Select desired categories
  group_by(Category) %>%  # Group by Category
  summarise(Total_Percentage = sum(Percentage, na.rm = TRUE),    
            Total_Count = sum(n, na.rm = TRUE))  # Sum counts from column 'n'

#How many of each parameter are there for each call type, including by category?  
dat_signalparams <- dat %>% 
  group_by(Signal, Category, Parameter) %>% 
  count() 
#add the percentages
dat_signalparams$Percentage <- dat_signalparams$n / sum(dat_signalparams$n) * 100

# Reorder Category factor levels into the same as in my paper
dat_signalparams$Category <- factor(dat_signalparams$Category, levels = c("FED", "TW", "TED", "OT"))

# Then sort by Category and descending Percentage
dat_signalparams <- dat_signalparams %>%
  arrange(Category, desc(Percentage))

#FIGURE_2####
ggplot(dat_signalparams, aes(x = Parameter, y = Percentage, fill = Signal)) + 
  geom_bar(stat = "identity") +  
  theme_bw() + 
  scale_fill_manual(values = signal_color_map) +
  labs(x = "Acoustic parameter", 
       y = "Percentage (%)",
       fill = "Signal Type") +
  scale_y_continuous(expand = c(0, 0)) +  # Remove space before zero
  theme(
    legend.position = "right",
    axis.text.x = element_text(size = 12), 
    axis.text.y = element_text(size = 12),
    panel.grid = element_blank(),
    strip.text.y.left = element_text(angle = 90)  # Change angle of facet labels
  ) +
  facet_grid(Category ~ ., scales = "free_y", space = "free_y", switch = "y") + 
  coord_flip()
#NOTE: Leave labels as is for size and export as PNG with 1800width pixels with ratio for width to height maintained. 

#Figure_3a####
#SPECIES####
dat_species <- dat %>% 
  group_by(Species, Signal) %>% 
  count() 
#add the percentages
dat_species$Percentage <- dat_species$n / sum(dat_species$n) * 100

#plot this 
Species <- ggplot(dat_species, aes(x = Signal, y = Percentage, fill = Species)) + 
  geom_bar(stat = "identity") +  
  theme_bw() + 
  scale_fill_viridis_d() +  # Apply viridis color scheme
  labs(x = "", 
       y = "Percentage (%)",
       fill = "Species")+
  theme(legend.position = c(0.81, 0.7),# Move the legend inside the plot
        legend.text = element_text(size = 18), #increase the legend size
        legend.title = element_text(size = 22), #increase the legend title size
        axis.text.x = element_text(angle = 90, hjust = 1.0, vjust = 0.5, size = 18),  # Rotate x labels
        axis.text.y = element_text(size = 16),  # Adjust y-axis text size
        axis.title = element_text(size = 16),  # Adjust axis titles size
        panel.grid.major = element_blank(),  # Remove major grid lines
        panel.grid.minor = element_blank()) +  # Remove minor grid lines 
  scale_y_continuous(expand = c(0, 1))+ # Add just a tiny gap below the columns otherwise some of the columns disappear
  annotate("text", x = -Inf, y = Inf, label = "(a)", hjust = -0.5, vjust = 1.5, size = 10) #Add a letter to the plot 
#NOTE: Export with 1800px width ! And dont worry about how it looks on the panel becuse it prints fine at that size. 
print(Species)

# Summarize percentages for species
species_summary <- dat %>% 
  group_by(Species) %>% 
  count() 

#add the percentages
species_summary$Percentage <- species_summary$n / sum(species_summary$n) * 100

#Figure_3b####
#SEX####
dat_sex <- dat %>% 
  group_by(Sex, Signal) %>% 
  count() 
#add the percentages
dat_sex$Percentage <- dat_sex$n / sum(dat_sex$n) * 100

#plot this 
Sex <- ggplot(dat_sex, aes(x = Signal, y = Percentage, fill = Sex)) + 
  geom_bar(stat = "identity") +  
  theme_bw() + 
  scale_fill_viridis_d() +  # Apply viridis color scheme
  labs(x = "", 
       y = "",
       fill = "Sex")+
  theme(legend.position = c(0.9, 0.7),# Move the legend inside the plot
        legend.text = element_text(size = 20), #increase the legend size
        legend.title = element_text(size = 22), #increase the legend title size 
        axis.text.x = element_text(angle = 90, hjust = 1.0, vjust = 0.5, size = 18),  # Rotate x labels
        axis.text.y = element_text(size = 16),  # Adjust y-axis text size
        axis.title = element_text(size = 16),  # Adjust axis titles size
        panel.grid.major = element_blank(),  # Remove major grid lines
        panel.grid.minor = element_blank()) +  # Remove minor grid lines 
  scale_y_continuous(expand = c(0, 1)) + # Add just a tiny gap below the columns otherwise some of the columns disappear
  annotate("text", x = -Inf, y = Inf, label = "(b)", hjust = -0.5, vjust = 1.5, size = 10) #Add a letter to the plot 
#NOTE: Export with 1800px width ! 

print(Sex)
  
# Summarize percentages for sexes
sex_summary <- dat %>% 
  group_by(Sex) %>% 
  count() 
#add the percentages
sex_summary$Percentage <- sex_summary$n / sum(sex_summary$n) * 100

#Figure 3c####
#LIFESTAGE####
dat_lifestage <- dat %>% 
  group_by(Lifestage, Signal) %>% 
  count() 
#add the percentages
dat_lifestage$Percentage <- dat_lifestage$n / sum(dat_lifestage$n) * 100

#plot this 
Lifestage <- ggplot(dat_lifestage, aes(x = Signal, y = Percentage, fill = Lifestage)) + 
  geom_bar(stat = "identity") +  
  theme_bw() + 
  scale_fill_viridis_d() +  # Apply viridis color scheme
  labs(x = "Acoustic Signal", 
       y = "Percentage (%)",
       fill = "Life stage")+
  theme(legend.position = c(0.85, 0.7), # Move the legend inside the plot
        legend.text = element_text(size = 20), #increase the legend size
        legend.title = element_text(size = 22), #increase the legend title size
        axis.text.x = element_text(angle = 90, hjust = 1.0, vjust = 0.5, size = 18),  # Rotate x labels
        axis.text.y = element_text(size = 16),  # Adjust y-axis text size
        axis.title = element_text(size = 16),  # Adjust axis titles size
        panel.grid.major = element_blank(),  # Remove major grid lines
        panel.grid.minor = element_blank()) +  # Remove minor grid lines 
  scale_y_continuous(expand = c(0, 1))+ # Add just a tiny gap below the columns otherwise some of the columns disappear
  annotate("text", x = -Inf, y = Inf, label = "(c)", hjust = -0.5, vjust = 1.5, size = 10) #Add a letter to the plot 
#NOTE: Export with 1800px width ! 

print(Lifestage)

# Summarize percentages life stages
lifestage_summary <- dat %>% 
  group_by(Lifestage) %>% 
  count() 
#add the percentages
lifestage_summary$Percentage <- lifestage_summary$n / sum(lifestage_summary$n) * 100

#Figure_3d####
#INDUCED####
dat_induced <- dat %>% 
  group_by(Induced, Signal) %>% 
  count() 
#add the percentages
dat_induced$Percentage <- dat_induced$n / sum(dat_induced$n) * 100

#plot this 
Induced <- ggplot(dat_induced, aes(x = Signal, y = Percentage, fill = Induced)) + 
  geom_bar(stat = "identity") +  
  theme_bw() + 
  scale_fill_viridis_d() +  # Apply viridis color scheme
  labs(x = "Acoustic Signal",
       y = "",
       fill = "Induced")+
  theme(legend.position = c(0.85, 0.8), # Move the legend inside the plot
        legend.text = element_text(size = 20), #increase the legend size
        legend.title = element_text(size = 22), #increase the legend title size
        axis.text.x = element_text(angle = 90, hjust = 1.0, vjust = 0.5, size = 18),  # Rotate x labels
        axis.text.y = element_text(size = 16),  # Adjust y-axis text size
        axis.title = element_text(size = 16),  # Adjust axis titles size
        panel.grid.major = element_blank(),  # Remove major grid lines
        panel.grid.minor = element_blank()) +  # Remove minor grid lines 
  scale_y_continuous(expand = c(0, 1)) + # Add just a tiny gap below the columns otherwise some of the columns disappear
  annotate("text", x = -Inf, y = Inf, label = "(d)", hjust = -0.5, vjust = 1.5, size = 10) #Add a letter to the plot 
#NOTE: Export with 1800px width ! and dont worry about how it looks in the panel 
print(Induced)

# Summarize percentages for induced
induced_summary <- dat %>% 
  group_by(Induced) %>% 
  count() 

#add the percentages
induced_summary$Percentage <- induced_summary$n / sum(induced_summary$n) * 100

#Arrange my plots####
ggarrange(Species, Sex, Lifestage, Induced, nrow = 2, ncol = 2, common.legend = FALSE)

#CONTEXT####
#Look at context plot and stats - figure not included in final paper. 
dat_context <- dat %>% 
  group_by(Context, Signal) %>% 
  count() 
#add the percentages
dat_context$Percentage <- dat_context$n / sum(dat_context$n) * 100

#plot this 
Context <- ggplot(dat_context, aes(x = Signal, y = Percentage, fill = Context)) + 
  geom_bar(stat = "identity") +  
  theme_bw() + 
  scale_fill_viridis_d() +  # Apply viridis color scheme
  labs(x = "Acoustic Signal", 
       y = "Percentage (%)",
       fill = "Context")+
  theme(legend.position = c(0.80, 0.65),# Move the legend inside the plot
        legend.text = element_text(size = 20), #increase the legend size
        legend.title = element_text(size = 22), #increase the legend title size
        axis.text.x = element_text(angle = 90, hjust = 1.0, vjust = 0.5, size = 18),  # Rotate x labels
        axis.text.y = element_text(size = 16),  # Adjust y-axis text size
        axis.title = element_text(size = 16),  # Adjust axis titles size
        panel.grid.major = element_blank(),  # Remove major grid lines
        panel.grid.minor = element_blank()) +  # Remove minor grid lines 
  scale_y_continuous(expand = c(0, 1)) + # Add just a tiny gap below the columns otherwise some of the columns disappear
  annotate("text", x = -Inf, y = Inf, label = "(e)", hjust = -0.5, vjust = 1.5, size = 10) #Add a letter to the plot 

print(Context)

# Summarize percentages for context 
context_summary <- dat %>% 
  group_by(Context) %>% 
  count() 
#add the percentages
context_summary$Percentage <- context_summary$n / sum(context_summary$n) * 100

#Figure_4####
#Compare actual parameter measurements for signals that have enough data: Bellows, Contact calls, Distress calls# 

#create subsets for each to make things a bit easier. 
levels(dat$Parameter) #get the parameter levels 
levels(dat$Signal) #get the signal levels

dat_bellow_formants <- dat %>% 
  filter(Signal == "Bellow", Loc == "Air", Parameter == "Formant [1] (Hz) ")

dat_bellow_DF <- dat %>% 
  filter(Signal == "Bellow", Loc == "Air", Parameter == "Dominant Frequency (Hz) ")

dat_Cc_DF <- dat %>% 
  filter(Signal == "Contact call", Loc == "Air", Parameter == "Dominant Frequency (Hz) ")

dat_Cc_Dur <- dat %>% 
  filter(Signal == "Contact call", Loc == "Air", Parameter == "Duration (s) ")

dat_Dc_DF <- dat %>% 
  filter(Signal == "Distress call", Loc == "Air", Parameter == "Dominant Frequency (Hz) ")

dat_Dc_Dur <- dat %>% 
  filter(Signal == "Distress call", Loc == "Air", Parameter == "Duration (s) ")

#Define the sex and lifestage colours to keep things consistent across the plots 

#Set Lifestage colours#####
levels(dat$Lifestage) #look at what they are 
Lifestage_names <- c("Adult ", "Hatchling ", "Juvenile", "Pre-hatching ", "Sub-adult", "Unknown ")# Define the Life stage names
set1_col <- brewer.pal(6, "Set1") # Generate 6 distinct colours from the RColorBrewer Set1 palette
# Create a named vector mapping Life stage names to colors
lifestage_col_map <- setNames(set1_col, Lifestage_names)

#Set sex colours####
levels(dat$Sex) #look at what they are 
sex_names <- c("Female ", "Male ", "Uknown ") #define the names 
set1_colsex <- brewer.pal(3, "Set1") #Generate the 3 distinct colours from the Rcolourbrewer set 1 palette
sex_col_map <- setNames(set1_colsex, sex_names) #create a named vector mapping sex names to colours 


#Figure_4b. Bellow formants 1, to show sex based differences of adult american alligators (air) 
P1 <- ggplot(data = dat_bellow_formants, aes(x = Species, y = Mn, colour = Sex)) + 
  geom_boxplot(position = position_dodge(width = 0.75), 
               aes(colour = Sex)) +
  scale_colour_manual(values = sex_col_map) +  # Use pre-defined colors
  theme_bw() +  
  theme(axis.text.x = element_text(angle = 90, vjust = 0.5, hjust = 1, size = 12, face = "italic"), # Rotate x-axis labels, position correctly and adjust size
        axis.text.y = element_text(size = 12), #increase y axis text size
        axis.title.y = element_text(margin = margin(r = 10))) + #Move y axis title away slightly 
  labs (x = "", y = "Formant [1] (Hz)", title = "(b)") + 
  scale_x_discrete(labels = c("Alligator mississippiensis " = "A. mississippiensis", "Alligator sinensis " = "A. sinensis"))   # Change x-axis labels

#Figure_4a. Bellow Dominant frequency to show species & sex differences of adults (air) 
P2 <- ggplot(data = dat_bellow_DF, aes(x = Species, y = Mn, colour = Sex)) + 
  geom_boxplot(position = position_dodge(width = 0.75), 
               aes(colour = Sex)) +
  scale_colour_manual(values = sex_col_map) +  # Use pre-defined colors
  theme_bw() +  
  theme(axis.text.x = element_text(angle = 90, vjust = 0.5, hjust = 1, size = 12, face = "italic"), # Rotate x-axis labels, position correctly and adjust size
        axis.text.y = element_text(size = 12), #increase y axis text size
        axis.title.y = element_text(margin = margin(r = 10))) + #Move y axis title away slightly 
  labs (x = "", y = "DF (Hz)", title = "(a)") + 
  scale_x_discrete(labels = c("Alligator mississippiensis " = "A. mississippiensis", "Alligator sinensis " = "A. sinensis"))   # Change x-axis labels

#Figure_4c. Contact call dominant frequency to show differences in species (air), include lifestage (sex is unknown for all)
P3 <- ggplot(data = dat_Cc_DF, aes(x = Species, y = Mn, colour = Lifestage)) + 
  geom_boxplot(position = position_dodge(width = 0.75), 
               aes(colour = Lifestage)) +
  scale_colour_manual(values = lifestage_col_map) +  # Use pre-defined colors
  theme_bw() +  
  theme(axis.text.x = element_text(angle = 90, vjust = 0.5, hjust = 1, size = 12, face = "italic"), # Rotate x-axis labels, position correctly and adjust size
        axis.text.y = element_text(size = 12), #increase y axis text size
        axis.title.y = element_text(margin = margin(r = 10))) + #Move y axis title away slightly 
  labs (x = "", y = "DF (Hz)", title = "(c)",color = "Life stage") +  # Set the titles 
  scale_x_discrete(labels = c("Caiman crocodilus" = "Ca. crocodilus", "Crocodylus niloticus" = "C. niloticus", "Melanosuchus niger" = "M. niger" ))   # Change x-axis labels

#Figure_4d. contact call duration to show differences in species (air), include lifestage (sex is unknown for all) 
P4 <- ggplot(data = dat_Cc_Dur, aes(x = Species, y = Mn, colour = Lifestage)) + 
  geom_boxplot(position = position_dodge(width = 0.75), 
               aes(colour = Lifestage)) +
  scale_colour_manual(values = lifestage_col_map) +  # Use pre-defined colors
  theme_bw() +  
  theme(axis.text.x = element_text(angle = 90, vjust = 0.5, hjust = 1, size = 12, face = "italic"), # Rotate x-axis labels, position correctly and adjust size
        axis.text.y = element_text(size = 12), #increase y axis text size
        axis.title.y = element_text(margin = margin(r = 10))) + #Move y axis title away slightly 
  labs (x = "", y = "Duration (s)", title = "(d)", color = "Life stage") +  # Set the titles 
  scale_x_discrete(labels = c("Alligator mississippiensis " = "A. mississippiensis", "Caiman crocodilus" = "Ca. crocodilus", "Crocodylus acutus " = "C. acutus" , "Crocodylus niloticus" = "C. niloticus", "Melanosuchus niger" = "M. niger" ))   # Change x-axis labels


#Figure_4e. Distress call dominant frequency to show differences in species (air), include lifestage (sex is unknown for all) 
P5 <- ggplot(data = dat_Dc_DF, aes(x = Species, y = Mn, colour = Lifestage)) + 
  geom_boxplot(position = position_dodge(width = 0.75), 
               aes(colour = Lifestage)) +
  scale_colour_manual(values = lifestage_col_map) +  # Use pre-defined colors
  theme_bw() +  
  theme(axis.text.x = element_text(angle = 90, vjust = 0.5, hjust = 1, size = 12, face = "italic"), # Rotate x-axis labels, position correctly and adjust size
        axis.text.y = element_text(size = 12), #increase y axis text size
        axis.title.y = element_text(margin = margin(r = 10))) + #Move y axis title away slightly 
  labs (x = "", y = "DF (Hz)", title = "(e)", color = "Life stage") +  # Set the titles 
  scale_x_discrete(labels = c("Alligator mississippiensis " = "A. mississippiensis", "Caiman crocodilus" = "Ca. crocodilus", "Caiman yacare "  = "Ca. yacare", "Crocodylus niloticus" = "C. niloticus",  "Gavialis gangeticus " =  "G. gangeticus", "Tomistoma schlegelii" = "T. schlegelii"))   # Change x-axis labels  

#Figure_4f. Distress call duration  to show differences in species(air), include lifestage (sex is unknown for all) 
P6 <- ggplot(data = dat_Dc_Dur, aes(x = Species, y = Mn, colour = Lifestage)) + 
  geom_boxplot(position = position_dodge(width = 0.75), 
               aes(colour = Lifestage)) +
  scale_colour_manual(values = lifestage_col_map) +  # Use pre-defined colors
  theme_bw() +  
  theme(axis.text.x = element_text(angle = 90, vjust = 0.5, hjust = 1, size = 12, face = "italic"), # Rotate x-axis labels, position correctly and adjust size
        axis.text.y = element_text(size = 12), #increase y axis text size
        axis.title.y = element_text(margin = margin(r = 10))) + #Move y axis title away slightly 
  labs (x = "", y = "Duration (s)", title = "(f)",color = "Life stage") +  # Set the titles 
  scale_x_discrete(labels = c("Alligator mississippiensis " = "A. mississippiensis", "Caiman crocodilus" = "Ca. crocodilus", "Caiman yacare "  = "Ca. yacare", "Crocodylus acutus " = "C. acutus", "Crocodylus niloticus" = "C. niloticus", "Crocodylus siamensis "  = "C. siamensis", "Gavialis gangeticus " =  "G. gangeticus", "Melanosuchus niger" = "M. niger", "Tomistoma schlegelii" = "T. schlegelii"))   # Change x-axis labels 

#Check these plots
P1
P2
P3
P4
P5
P6

#Arrange these plots ####

ggarrange(P2, P1, P3, P4, P5, P6, nrow = 3, ncol = 2, common.legend = FALSE)

#Figure_5####
#PARAMETERS AGAIN####
#Plot a faceted page of simple plots showing the number of each parameter measured for each call type. 
#Show each parameter on a separate plot, with call types on the x axis and counts on the y. Maybe fill by species, but to do that I have to add the species data in first. 

dat_params_Signals <- dat %>% 
  group_by(Parameter, Signal, Species) %>% 
  count() 
#sort by highest to lowest
dat_params_Signals <- dat_params_Signals %>%
  arrange(desc(n))

ggplot(data = dat_params_Signals, aes(x = Signal, y = n, fill = Species)) +  # Stack by Species
  geom_bar(stat = "identity") +
  facet_wrap("Parameter") +
  scale_fill_viridis_d() +  # Use Viridis discrete color scale
  scale_y_continuous(expand = c(0, 1)) +  # small gap at the bottom
  theme_bw() +  # Apply theme_bw first
  theme(axis.text.x = element_text(angle = 90, hjust = 1, vjust = 0.5, size = 8), # Adjust axis text
        panel.grid.major = element_blank(),  # Remove major grid lines
        panel.grid.minor = element_blank()) +  # Remove minor grid lines  
  labs(x = "Acoustic Signal", y = "Occurrence in dataset (n)", fill = "Species")  # Add axis labels and legend title
#NOTE: Export properly with 1800pixel width! 
