# Supplementary material for: Roars, Rumbles, and Resonance: A Systematic Review and Meta‐Analysis of Crocodylian Acoustic Signals
Source: Ecol Evol. 2026 Jan 22;16(1):e72494. doi: 10.1002/ece3.72494 (PMC12828176; doi:10.1002/ece3.72494)
Supplement: Supplementary file 1 — Material S1. LitRv_Data_R.csv: File used for R code to produce statistics and figures. Material S2. CrocsLitRV_R_Code_V4_pub_SFlores.R: R code for production of statistics and figures. Material S3. Photo of an adult female estuarine crocodile ( Crocodylus porosus ) on the Daintree River (Queensland, Australia) producing a vocalisation. Photo credit: Mr. David White. [file ECE3-16-e72494-s005.zip › S2.LitRvData_R.csv]

Signal	Category	Parameter	Mn	SD	Loc	n	Indiv_N	Species	Sex	Lifestage	Context	Induced	Citation
Bellow	FED	Dominant Frequency (Hz)	100		Air			Alligator mississippiensis	Unknown	Adult	Courtship	None	Vliet (1989)
Bellow	FED	Dominant Frequency (Hz)	119.97	41.05	Air	479	30	Alligator mississippiensis	Male	Adult	Courtship	None	Reber et al. (2017)
Bellow	FED	Dominant Frequency (Hz)	125		Air			Alligator mississippiensis	Female	Adult	Courtship	None	Garrick, Lang & Herzog (1978)
Bellow	FED	Dominant Frequency (Hz)	126.12	64.69	Air	161	13	Alligator mississippiensis	Female	Adult	Courtship	None	Reber et al. (2017)
Bellow	FED	Dominant Frequency (Hz)	145.5	91.16	Air	58	1	Alligator sinensis	Female	Adult	Response to playbacks	Playbacks	Reber et al. (2015)
Bellow	FED	Dominant Frequency (Hz)	201	42.32	Air	126	120	Alligator sinensis	Unknown	Adult	Assembling to mate	None	Wang et al. (2007)
Bellow	FED	F0 (Hz)	54.79	6.63	Air	223	30	Alligator mississippiensis	Male	Adult	Courtship	None	Reber et al. (2017)
Bellow	FED	F0 (Hz)	55.87	7.01	Air	94	13	Alligator mississippiensis	Female	Adult	Courtship	None	Reber et al. (2017)
Bellow	FED	Formant [1] (Hz)	192.35	36.23	Air	479	30	Alligator mississippiensis	Male	Adult	Courtship	None	Reber et al. (2017)
Bellow	FED	Formant [1] (Hz)	231.01	51.46	Air	161	13	Alligator mississippiensis	Female	Adult	Courtship	None	Reber et al. (2017)
Bellow	FED	Formant [1] (Hz)	405.36	195.12	Air	49	1	Alligator sinensis	Female	Adult	Response to playbacks	Playbacks	Reber et al. (2015)
Bellow	FED	Formant [2] (Hz)	1519.82	299.57	Air	49	1	Alligator sinensis	Female	Adult	Response to playbacks	Playbacks	Reber et al. (2015)
Bellow	FED	Formant [2] (Hz)	439.98	88.78	Air	479	30	Alligator mississippiensis	Male	Adult	Courtship	None	Reber et al. (2017)
Bellow	FED	Formant [2] (Hz)	671.82	97.33	Air	161	13	Alligator mississippiensis	Female	Adult	Courtship	None	Reber et al. (2017)
Bellow	FED	Formant [3] (Hz)	1195.1	155.19	Air	161	13	Alligator mississippiensis	Female	Adult	Courtship	None	Reber et al. (2017)
Bellow	FED	Formant [3] (Hz)	827.37	113.56	Air	479	30	Alligator mississippiensis	Male	Adult	Courtship	None	Reber et al. (2017)
Bellow	FED	Formant [F1F2] (Hz)	247.63	73.4	Air	479	30	Alligator mississippiensis	Male	Adult	Courtship	None	Reber et al. (2017)
Bellow	FED	Formant [F1F2] (Hz)	440.81	85	Air	161	13	Alligator mississippiensis	Female	Adult	Courtship	None	Reber et al. (2017)
Bellow	FED	Formant [F2F3] (Hz)	387.39	44	Air	479	30	Alligator mississippiensis	Male	Adult	Courtship	None	Reber et al. (2017)
Bellow	FED	Formant [F2F3] (Hz)	523.28	114.85	Air	161	13	Alligator mississippiensis	Female	Adult	Courtship	None	Reber et al. (2017)
Bellow	FED	Pulse Frequency (Hz)	37.03	7.67	Air	43	1	Alligator sinensis	Female	Adult	Response to playbacks	Playbacks	Reber et al. (2015)
Bellow	TW	Duration (s)	0.56		Air	2	1	Melanosuchus niger	Female	Adult	Response to distress calls of young	None	Vergne et al. (2009)
Bellow	TW	Duration (s)	0.91		Air	7		Alligator mississippiensis	Female	Adult	Courtship	None	Garrick, Lang & Herzog (1978)
Bellow	TW	Duration (s)	0.43	0.04	Air	58	1	Alligator sinensis	Female	Adult	Response to playbacks	Playbacks	Reber et al. (2015)
Bellow	TW	Duration (s)	0.56	0.08	Air	133	120	Alligator sinensis	Unknown	Adult	Assembling to mate	None	Wang et al. (2007)
Bellow	TW	Duration [chorus / day] (s)	2124		Air	60		Alligator mississippiensis	Unknown	Adult	Courtship	None	Vliet (1989)
Bellow	TW	Duration [Chorus] (s)	624	146.2	Air	95	120	Alligator sinensis	Unknown	Adult	Assembling to mate	None	Wang et al. (2007)
Bellow	TW	Duration [Cycle] (s)	5.29		Air	132		Alligator mississippiensis	Female	Adult	Courtship	None	Vliet (1989)
Bellow	TW	Duration [Cycle] (s)	6.65		Air	352		Alligator mississippiensis	Male	Adult	Courtship	None	Vliet (1989)
Bellow	TW	Intercall interval (s)	2.8		Air	7		Alligator mississippiensis	Female	Adult	Courtship	None	Garrick, Lang & Herzog (1978)
Bellow	FED	Dominant Frequency (Hz)	35.5	9.7	Water	100	30	Alligator mississippiensis	Unknown	Adult	Response to playbacks	Playbacks	Todd (2007)
Bellow	FED	Dominant Frequency (Hz)	50		Air			Alligator mississippiensis	Unknown	Adult	Courtship	None	Garrick, Lang & Herzog (1978)
Bellow	FED	Dominant Frequency (Hz)	94	65	Air	100	30	Alligator mississippiensis	Unknown	Adult	Response to playbacks	Playbacks	Todd (2007)
Bellow	TW	Duration (s)	1.71	0.38	Air	29	6	Alligator mississippiensis	Female	Adult	Courtship	None	Garrick, Lang & Herzog (1978)
Bellow	TW	Duration (s)	1.83	0.4	Air	63	5	Alligator mississippiensis	Male	Adult	Courtship	None	Garrick, Lang & Herzog (1978)
Bellow	TW	Duration [Cycle] (s)	4.27	1.21	Air	20	6	Alligator mississippiensis	Female	Adult	Courtship	None	Garrick, Lang & Herzog (1978)
Bellow	TW	Duration [Cycle] (s)	5.73	0.85	Air	43	5	Alligator mississippiensis	Male	Adult	Courtship	None	Garrick, Lang & Herzog (1978)
Bellow	TW	Intercall interval (s)	2.6	0.94	Air	20	6	Alligator mississippiensis	Female	Adult	Courtship	None	Garrick, Lang & Herzog (1978)
Bellow	TW	Intercall interval (s)	3.94	1.26	Air	40	5	Alligator mississippiensis	Male	Adult	Courtship	None	Garrick, Lang & Herzog (1978)
Bubbles	FED	Bandwidth (Hz)	1068	562	Water	8	14	Tomistoma schlegelii	Unknown	Adult	Courtship	None	Staniewicz et al. (2022)
Bubbles	FED	Dominant Frequency (Hz)	407	154	Water	8	14	Tomistoma schlegelii	Unknown	Adult	Courtship	None	Staniewicz et al. (2022)
Bubbles	TW	Duration (s)	2.06	1.54	Water	8	14	Tomistoma schlegelii	Unknown	Adult	Courtship	None	Staniewicz et al. (2022)
Contact call	FED	Bandwidth (Hz)	3848	660	Air	25	5	Crocodylus niloticus	Unknown	Pre-hatching	Group cohesion	None	Vergne et al. (2009)
Contact call	FED	Bandwidth (Hz)	2573	193	Air	25	5	Melanosuchus niger	Unknown	Hatchling	Response to playbacks	Playbacks	Vergne et al. (2012)
Contact call	FED	Bandwidth (Hz)	3289	694	Air	25	5	Caiman crocodilus	Unknown	Hatchling	Response to playbacks	Playbacks	Vergne et al. (2012)
Contact call	FED	Bandwidth (Hz)	3924	760	Air	25	5	Crocodylus niloticus	Unknown	Hatchling	Hatching synchrony	None	Vergne et al. (2009)
Contact call	FED	Bandwidth (Hz)	4996	803	Air	25	5	Crocodylus niloticus	Unknown	Hatchling	Group cohesion	None	Vergne et al. (2009)
Contact call	FED	Cent (Hz)	415	216	Air	100	20	Melanosuchus niger	Unknown	Juvenile	Response to playbacks	Playbacks	Vergne et al. (2011)
Contact call	FED	Dominant Frequency (Hz)	466	72	Air	25	5	Crocodylus niloticus	Unknown	Pre-hatching	Group cohesion	None	Vergne et al. (2009)
Contact call	FED	Dominant Frequency (Hz)	599	123	Air	25	5	Caiman crocodilus	Unknown	Hatchling	Response to playbacks	Playbacks	Vergne et al. (2012)
Contact call	FED	Dominant Frequency (Hz)	1138	181	Air	25	5	Crocodylus niloticus	Unknown	Hatchling	Group cohesion	None	Vergne et al. (2009)
Contact call	FED	Dominant Frequency (Hz)	651	242	Air	25	5	Melanosuchus niger	Unknown	Hatchling	Response to playbacks	Playbacks	Vergne et al. (2012)
Contact call	FED	Dominant Frequency (Hz)	912	138	Air	25	5	Crocodylus niloticus	Unknown	Hatchling	Hatching synchrony	None	Vergne et al. (2009)
Contact call	FED	F0 [MAX] (Hz)	292	68	Air	100	20	Melanosuchus niger	Unknown	Juvenile	Response to playbacks	Playbacks	Vergne et al. (2011)
Contact call	FED	F0 [MAX] (Hz)	319	65	Air	25	5	Melanosuchus niger	Unknown	Hatchling	Response to playbacks	Playbacks	Vergne et al. (2012)
Contact call	FED	F0 [MAX] (Hz)	379	122	Air	25	5	Caiman crocodilus	Unknown	Hatchling	Response to playbacks	Playbacks	Vergne et al. (2012)
Contact call	FED	F0 [MAX] (Hz)	506	115	Air	25	5	Crocodylus niloticus	Unknown	Hatchling	Hatching synchrony	None	Vergne et al. (2009)
Contact call	FED	F0 [MAX] (Hz)	512.461	254.95	Air	104	6	Alligator mississippiensis	Unknown	Juvenile	Feeding	Feeding	Riede, Tokuda & Farmer (2011)
Contact call	FED	F0 [MAX] (Hz)	566	44	Air	25	5	Crocodylus niloticus	Unknown	Pre-hatching	Group cohesion	None	Vergne et al. (2009)
Contact call	FED	F0 [MAX] (Hz)	622	103	Air	25	5	Crocodylus niloticus	Unknown	Hatchling	Group cohesion	None	Vergne et al. (2009)
Contact call	FED	F0 [Q1] (Hz)	246	54	Air	100	20	Melanosuchus niger	Unknown	Juvenile	Response to playbacks	Playbacks	Vergne et al. (2011)
Contact call	FED	Mean frequency (Hz)	540	193	Air	100	20	Melanosuchus niger	Unknown	Juvenile	Response to playbacks	Playbacks	Vergne et al. (2011)
Contact call	FED	Q25 (Hz)	242	153	Air	100	20	Melanosuchus niger	Unknown	Juvenile	Response to playbacks	Playbacks	Vergne et al. (2011)
Contact call	FED	Q75 (Hz)	946	223	Air	100	20	Melanosuchus niger	Unknown	Juvenile	Response to playbacks	Playbacks	Vergne et al. (2011)
Contact call	TED	F0 [END] (Hz)	600		Air			Crocodylus acutus	Unknown	Pre-hatching	Hatching synchrony	None	Campbell (1973)
Contact call	TED	F0 [END] (Hz)	176	31	Air	25	5	Crocodylus niloticus	Unknown	Pre-hatching	Group cohesion	None	Vergne et al. (2009)
Contact call	TED	F0 [END] (Hz)	144	37	Air	100	20	Melanosuchus niger	Unknown	Juvenile	Response to playbacks	Playbacks	Vergne et al. (2011)
Contact call	TED	F0 [END] (Hz)	149	49	Air	25	5	Caiman crocodilus	Unknown	Hatchling	Response to playbacks	Playbacks	Vergne et al. (2012)
Contact call	TED	F0 [END] (Hz)	157	44	Air	25	5	Crocodylus niloticus	Unknown	Hatchling	Group cohesion	None	Vergne et al. (2009)
Contact call	TED	F0 [END] (Hz)	169	46	Air	25	5	Melanosuchus niger	Unknown	Hatchling	Response to playbacks	Playbacks	Vergne et al. (2012)
Contact call	TED	F0 [END] (Hz)	211	61	Air	25	5	Crocodylus niloticus	Unknown	Hatchling	Hatching synchrony	None	Vergne et al. (2009)
Contact call	TED	F0 [END] (Hz)	65.15	45.81	Air	104	6	Alligator mississippiensis	Unknown	Juvenile	Feeding	Feeding	Riede, Tokuda & Farmer (2011)
Contact call	TED	F0 [START] (Hz)	600		Air			Crocodylus acutus	Unknown	Pre-hatching	Hatching synchrony	None	Campbell (1973)
Contact call	TED	F0 [START] (Hz)	469.54	275.64	Air	104	6	Alligator mississippiensis	Unknown	Juvenile	Feeding	Feeding	Riede, Tokuda & Farmer (2011)
Contact call	TED	Frequency modulation slope [Q1 / Slope 1] (Hz/s)	-1935	819	Air	100	20	Melanosuchus niger	Unknown	Juvenile	Response to playbacks	Playbacks	Vergne et al. (2011)
Contact call	TED	Frequency modulation slope [Q1 / Slope 1] (Hz/s)	-2225	1536	Air	25	5	Crocodylus niloticus	Unknown	Hatchling	Response to playbacks	Playbacks	Vergne et al. (2012)
Contact call	TED	Frequency modulation slope [Q1 / Slope 1] (Hz/s)	-2555	608	Air	25	5	Crocodylus niloticus	Unknown	Pre-hatching	Group cohesion	None	Vergne et al. (2009)
Contact call	TED	Frequency modulation slope [Q1 / Slope 1] (Hz/s)	-2784	1607	Air	25	5	Melanosuchus niger	Unknown	Hatchling	Response to playbacks	Playbacks	Vergne et al. (2012)
Contact call	TED	Frequency modulation slope [Q1 / Slope 1] (Hz/s)	-4005	1784	Air	25	5	Caiman crocodilus	Unknown	Hatchling	Response to playbacks	Playbacks	Vergne et al. (2012)
Contact call	TED	Frequency modulation slope [Q1-Q2] (Hz/s)	-1873	441	Air	25	5	Crocodylus niloticus	Unknown	Hatchling	Group cohesion	None	Vergne et al. (2009)
Contact call	TED	Frequency modulation slope [Q1-Q2] (Hz/s)	-1292	429	Air	25	5	Crocodylus niloticus	Unknown	Hatchling	Hatching synchrony	None	Vergne et al. (2009)
Contact call	TED	Frequency modulation slope [Q2-Q4] (Hz/s)	-1291	429	Air	25	5	Crocodylus niloticus	Unknown	Hatchling	Response to playbacks	Playbacks	Vergne et al. (2012)
Contact call	TED	Frequency modulation slope [Q2-Q4] (Hz/s)	-1437	595	Air	25	5	Melanosuchus niger	Unknown	Hatchling	Response to playbacks	Playbacks	Vergne et al. (2012)
Contact call	TED	Frequency modulation slope [Q2-Q4] (Hz/s)	-2091	1048	Air	25	5	Caiman crocodilus	Unknown	Hatchling	Response to playbacks	Playbacks	Vergne et al. (2012)
Contact call	TED	Frequency modulation slope [Q2-Q4] (Hz/s)	-2598	1557	Air	100	20	Melanosuchus niger	Unknown	Juvenile	Response to playbacks	Playbacks	Vergne et al. (2011)
Contact call	TED	Frequency modulation slope [Q3-Q4] (Hz/s)	-2225	1536	Air	25	5	Crocodylus niloticus	Unknown	Hatchling	Hatching synchrony	None	Vergne et al. (2009)
Contact call	TED	Frequency modulation slope [Q3-Q4] (Hz/s)	-3524	1133	Air	25	5	Crocodylus niloticus	Unknown	Pre-hatching	Group cohesion	None	Vergne et al. (2009)
Contact call	TED	Frequency modulation slope [Q3-Q4] (Hz/s)	-4687	1822	Air	25	5	Crocodylus niloticus	Unknown	Hatchling	Group cohesion	None	Vergne et al. (2009)
Contact call	TW	D1/4 [F0MAX 1/4] (s)	0.02	0.03	Air	100	20	Melanosuchus niger	Unknown	Juvenile	Response to playbacks	Playbacks	Vergne et al. (2011)
Contact call	TW	Duration (s)	0.2	0	Air			Crocodylus acutus	Unknown	Pre-hatching	Hatching synchrony	None	Campbell (1973)
Contact call	TW	Duration (s)	0.08	0.09	Air	100	20	Melanosuchus niger	Unknown	Juvenile	Response to playbacks	Playbacks	Vergne et al. (2011)
Contact call	TW	Duration (s)	0.085	0.014	Air	25	5	Melanosuchus niger	Unknown	Hatchling	Response to playbacks	Playbacks	Vergne et al. (2012)
Contact call	TW	Duration (s)	0.09	0.024	Air	25	5	Caiman crocodilus	Unknown	Hatchling	Response to playbacks	Playbacks	Vergne et al. (2012)
Contact call	TW	Duration (s)	0.156	0.024	Air	25	5	Crocodylus niloticus	Unknown	Pre-hatching	Group cohesion	None	Vergne et al. (2009)
Contact call	TW	Duration (s)	0.182	0.025	Air	25	5	Crocodylus niloticus	Unknown	Hatchling	Group cohesion	None	Vergne et al. (2009)
Contact call	TW	Duration (s)	0.19	0.13	Air	104	6	Alligator mississippiensis	Unknown	Juvenile	Feeding	Feeding	Riede, Tokuda & Farmer (2011)
Contact call	TW	Duration (s)	0.195	0.029	Air	25	5	Crocodylus niloticus	Unknown	Hatchling	Group cohesion	None	Vergne et al. (2009); Vergne et al. (2012)
Contact call	TED	F0 [END] (Hz)	200		Air			Caiman crocodilus	Unknown	Juvenile	Response to playbacks	Playbacks	Campbell (1973)
Contact call	TED	F0 [START] (Hz)	700		Air			Caiman crocodilus	Unknown	Juvenile	Response to playbacks	Playbacks	Campbell (1973)
Contact call	TW	Duration (s)	0.11		Air			Caiman crocodilus	Unknown	Juvenile	Response to playbacks	Playbacks	Campbell (1973)
Cough	FED	Bandwidth (Hz)	512	190	Water	141	14	Tomistoma schlegelii	Unknown	Adult	Courtship	None	Staniewicz et al. (2022)
Cough	FED	Dominant Frequency (Hz)	300		Air			Alligator mississippiensis	Unknown	Adult	Courtship	None	Garrick, Lang & Herzog (1978)
Cough	FED	Dominant Frequency (Hz)	89	123	Water	141	14	Tomistoma schlegelii	Unknown	Adult	Courtship	None	Staniewicz et al. (2022)
Cough	FED	F0 (Hz)	26	12	Water	141	14	Tomistoma schlegelii	Unknown	Adult	Courtship	None	Staniewicz et al. (2022)
Cough	TW	Duration (s)	0.2		Air			Alligator mississippiensis	Unknown	Adult	Courtship	None	Garrick, Lang & Herzog (1978)
Cough	TW	Duration (s)	0.31	0.08	Water	141	14	Tomistoma schlegelii	Unknown	Adult	Courtship	None	Staniewicz et al. (2022)
Distress call	FED	Bandwidth (Hz)	15000		Air	159	4	Tomistoma schlegelii	Unknown	Juvenile	Threat response	Capture	Bonke et al. (2015)
Distress call	FED	Bandwidth (Hz)	8553	1522	Air	25	5	Crocodylus niloticus	Unknown	Hatchling	Solicit adult protection	None	Vergne et al. (2009)
Distress call	FED	Cent (Hz)	863		Air	19	6	Alligator mississippiensis	Unknown	Sub-adult	Threat response	Capture	Chabert et al. (2015)
Distress call	FED	Cent (Hz)	958		Air	19	1	Alligator mississippiensis	Unknown	Juvenile	Threat response	Capture	Chabert et al. (2015)
Distress call	FED	Cent (Hz)	1009		Air	12	1	Caiman crocodilus	Unknown	Juvenile	Threat response	Capture	Chabert et al. (2015)
Distress call	FED	Cent (Hz)	1555		Air	12	1	Crocodylus niloticus	Unknown	Sub-adult	Threat response	Capture	Chabert et al. (2015)
Distress call	FED	Cent (Hz)	1988		Air	7	1	Crocodylus intermedius	Unknown	Sub-adult	Threat response	Capture	Chabert et al. (2015)
Distress call	FED	Cent (Hz)	2075		Air	7	1	Crocodylus intermedius	Unknown	Sub-adult	Threat response	Capture	Chabert et al. (2015)
Distress call	FED	Cent (Hz)	2084		Air	7	1	Crocodylus intermedius	Unknown	Juvenile	Threat response	Capture	Chabert et al. (2015)
Distress call	FED	Cent (Hz)	2366		Air	19	1	Crocodylus moreletii	Unknown	Juvenile	Threat response	Capture	Chabert et al. (2015)
Distress call	FED	Cent (Hz)	2897		Air	7	1	Crocodylus intermedius	Unknown	Hatchling	Threat response	Capture	Chabert et al. (2015)
Distress call	FED	Cent (Hz)	1035	120	Air	19	23	Alligator mississippiensis	Unknown	Juvenile	Threat response	Capture	Chabert et al. (2015)
Distress call	FED	Cent (Hz)	1164	106	Air	19	31	Alligator mississippiensis	Unknown	Hatchling	Threat response	Capture	Chabert et al. (2015)
Distress call	FED	Cent (Hz)	1377	69	Air	12	3	Caiman crocodilus	Unknown	Juvenile	Threat response	Capture	Chabert et al. (2015)
Distress call	FED	Cent (Hz)	1766	330	Air	12	5	Caiman crocodilus	Unknown	Hatchling	Threat response	Capture	Chabert et al. (2015)
Distress call	FED	Cent (Hz)	2161	159	Air	12	13	Crocodylus niloticus	Unknown	Sub-adult	Threat response	Capture	Chabert et al. (2015)
Distress call	FED	Cent (Hz)	2187	338	Air	12	11	Crocodylus niloticus	Unknown	Juvenile	Threat response	Capture	Chabert et al. (2015)
Distress call	FED	Cent (Hz)	2269	232	Air	7	10	Crocodylus intermedius	Unknown	Juvenile	Threat response	Capture	Chabert et al. (2015)
Distress call	FED	Cent (Hz)	2429	102	Air	19	4	Crocodylus moreletii	Unknown	Juvenile	Threat response	Capture	Chabert et al. (2015)
Distress call	FED	Cent (Hz)	2448	519	Air	12	17	Crocodylus niloticus	Unknown	Juvenile	Threat response	Capture	Chabert et al. (2015)
Distress call	FED	Cent (Hz)	2490	540	Air	12	18	Crocodylus niloticus	Unknown	Hatchling	Threat response	Capture	Chabert et al. (2015)
Distress call	FED	Cent (Hz)	884	108	Air	19	15	Alligator mississippiensis	Unknown	Sub-adult	Threat response	Capture	Chabert et al. (2015)
Distress call	FED	Cent (Hz)	894	237	Air	100	20	Melanosuchus niger	Unknown	Juvenile	Response to playbacks	Playbacks	Vergne et al. (2011)
Distress call	FED	Dominant Frequency (Hz)	8000		Air	590	8	Alligator mississippiensis	Unknown	Juvenile	Distress	Pinching	Herzog & Burghardt (1977)
Distress call	FED	Dominant Frequency (Hz)	1000		Air	590	8	Alligator mississippiensis	Unknown	Juvenile	Distress	Pinching	Herzog & Burghardt (1977)
Distress call	FED	Dominant Frequency (Hz)	1155.13	359.06	Air	39	3	Gavialis gangeticus	Unknown	Juvenile	Threat response	Capture	Bonke et al. (2015)
Distress call	FED	Dominant Frequency (Hz)	1167	76.4	Air	20	1	Caiman crocodilus	Unknown	Hatchling	Distress	Pinching	Roberto & Botero-Arias (2013)
Distress call	FED	Dominant Frequency (Hz)	1231.7	220.2	Air	20	1	Caiman crocodilus	Unknown	Hatchling	Distress	Pinching	Roberto & Botero-Arias (2013)
Distress call	FED	Dominant Frequency (Hz)	1399.25	250.78	Air	118	3	Tomistoma schlegelii	Unknown	Juvenile	Threat response	Capture	Bonke et al. (2015)
Distress call	FED	Dominant Frequency (Hz)	321	140	Air	28	1	Tomistoma schlegelii	Unknown	Sub-adult	Threat response	Capture	Bonke et al. (2015)
Distress call	FED	Dominant Frequency (Hz)	3564	501	Air	25	5	Crocodylus niloticus	Unknown	Hatchling	Solicit adult protection	None	Vergne et al. (2009)
Distress call	FED	F0 (Hz)	222		Air	12	1	Crocodylus niloticus	Unknown	Sub-adult	Threat response	Capture	Chabert et al. (2015)
Distress call	FED	F0 (Hz)	358		Air	12	1	Caiman crocodilus	Unknown	Juvenile	Threat response	Capture	Chabert et al. (2015)
Distress call	FED	F0 (Hz)	377		Air	19	1	Crocodylus moreletii	Unknown	Juvenile	Threat response	Capture	Chabert et al. (2015)
Distress call	FED	F0 (Hz)	402		Air	7	1	Crocodylus intermedius	Unknown	Sub-adult	Threat response	Capture	Chabert et al. (2015)
Distress call	FED	F0 (Hz)	405		Air	7	1	Crocodylus intermedius	Unknown	Juvenile	Threat response	Capture	Chabert et al. (2015)
Distress call	FED	F0 (Hz)	413		Air	7	1	Crocodylus intermedius	Unknown	Sub-adult	Threat response	Capture	Chabert et al. (2015)
Distress call	FED	F0 (Hz)	418		Air	19	1	Alligator mississippiensis	Unknown	Juvenile	Threat response	Capture	Chabert et al. (2015)
Distress call	FED	F0 (Hz)	432		Air	7	1	Crocodylus intermedius	Unknown	Hatchling	Threat response	Capture	Chabert et al. (2015)
Distress call	FED	F0 (Hz)	273	8	Air	19	1	Tomistoma schlegelii	Unknown	Sub-adult	Threat response	Capture	Bonke et al. (2015)
Distress call	FED	F0 (Hz)	349.91	23.9	Air	118	3	Tomistoma schlegelii	Unknown	Juvenile	Threat response	Capture	Bonke et al. (2015)
Distress call	FED	F0 (Hz)	376	49	Air	12	5	Caiman crocodilus	Unknown	Hatchling	Threat response	Capture	Chabert et al. (2015)
Distress call	FED	F0 (Hz)	383	75	Air	12	3	Caiman crocodilus	Unknown	Juvenile	Threat response	Capture	Chabert et al. (2015)
Distress call	FED	F0 (Hz)	389	47	Air	12	13	Crocodylus niloticus	Unknown	Sub-adult	Threat response	Capture	Chabert et al. (2015)
Distress call	FED	F0 (Hz)	405	55	Air	19	6	Alligator mississippiensis	Unknown	Sub-adult	Threat response	Capture	Chabert et al. (2015)
Distress call	FED	F0 (Hz)	412	51	Air	12	11	Crocodylus niloticus	Unknown	Juvenile	Threat response	Capture	Chabert et al. (2015)
Distress call	FED	F0 (Hz)	413	67	Air	19	4	Crocodylus moreletii	Unknown	Juvenile	Threat response	Capture	Chabert et al. (2015)
Distress call	FED	F0 (Hz)	416	58	Air	12	17	Crocodylus niloticus	Unknown	Juvenile	Threat response	Capture	Chabert et al. (2015)
Distress call	FED	F0 (Hz)	433	70	Air	7	10	Crocodylus intermedius	Unknown	Juvenile	Threat response	Capture	Chabert et al. (2015)
Distress call	FED	F0 (Hz)	456	93	Air	12	18	Crocodylus niloticus	Unknown	Hatchling	Threat response	Capture	Chabert et al. (2015)
Distress call	FED	F0 (Hz)	459	73	Air	19	15	Alligator mississippiensis	Unknown	Sub-adult	Threat response	Capture	Chabert et al. (2015)
Distress call	FED	F0 (Hz)	461	70	Air	19	23	Alligator mississippiensis	Unknown	Juvenile	Threat response	Capture	Chabert et al. (2015)
Distress call	FED	F0 (Hz)	593	83	Air	19	31	Alligator mississippiensis	Unknown	Hatchling	Threat response	Capture	Chabert et al. (2015)
Distress call	FED	F0 (Hz)	818.02	0.42	Air	39	3	Gavialis gangeticus	Unknown	Juvenile	Threat response	Capture	Bonke et al. (2015)
Distress call	FED	F0 [MAX] (Hz)	351		Air	12	1	Crocodylus niloticus	Unknown	Sub-adult	Threat response	Capture	Chabert et al. (2015)
Distress call	FED	F0 [MAX] (Hz)	623		Air	7	1	Crocodylus intermedius	Unknown	Hatchling	Threat response	Capture	Chabert et al. (2015)
Distress call	FED	F0 [MAX] (Hz)	657		Air	7	1	Crocodylus intermedius	Unknown	Juvenile	Threat response	Capture	Chabert et al. (2015)
Distress call	FED	F0 [MAX] (Hz)	658		Air	12	1	Caiman crocodilus	Unknown	Juvenile	Threat response	Capture	Chabert et al. (2015)
Distress call	FED	F0 [MAX] (Hz)	671		Air	7	1	Crocodylus intermedius	Unknown	Sub-adult	Threat response	Capture	Chabert et al. (2015)
Distress call	FED	F0 [MAX] (Hz)	671		Air	19	1	Crocodylus moreletii	Unknown	Juvenile	Threat response	Capture	Chabert et al. (2015)
Distress call	FED	F0 [MAX] (Hz)	790		Air	7	1	Crocodylus intermedius	Unknown	Sub-adult	Threat response	Capture	Chabert et al. (2015)
Distress call	FED	F0 [MAX] (Hz)	893		Air	19	1	Alligator mississippiensis	Unknown	Juvenile	Threat response	Capture	Chabert et al. (2015)
Distress call	FED	F0 [MAX] (Hz)	1094	217	Air	19	15	Alligator mississippiensis	Unknown	Sub-adult	Threat response	Capture	Chabert et al. (2015)
Distress call	FED	F0 [MAX] (Hz)	1117	183	Air	19	31	Alligator mississippiensis	Unknown	Hatchling	Threat response	Capture	Chabert et al. (2015)
Distress call	FED	F0 [MAX] (Hz)	1135	233	Air	19	23	Alligator mississippiensis	Unknown	Juvenile	Threat response	Capture	Chabert et al. (2015)
Distress call	FED	F0 [MAX] (Hz)	418	88	Air	100	20	Melanosuchus niger	Unknown	Juvenile	Response to playbacks	Playbacks	Vergne et al. (2011)
Distress call	FED	F0 [MAX] (Hz)	439	49	Air	12	13	Crocodylus niloticus	Unknown	Sub-adult	Threat response	Capture	Chabert et al. (2015)
Distress call	FED	F0 [MAX] (Hz)	502	56	Air	12	17	Crocodylus niloticus	Unknown	Juvenile	Threat response	Capture	Chabert et al. (2015)
Distress call	FED	F0 [MAX] (Hz)	508	61	Air	12	11	Crocodylus niloticus	Unknown	Juvenile	Threat response	Capture	Chabert et al. (2015)
Distress call	FED	F0 [MAX] (Hz)	553	77	Air	12	5	Caiman crocodilus	Unknown	Hatchling	Threat response	Capture	Chabert et al. (2015)
Distress call	FED	F0 [MAX] (Hz)	635	141	Air	12	18	Crocodylus niloticus	Unknown	Hatchling	Threat response	Capture	Chabert et al. (2015)
Distress call	FED	F0 [MAX] (Hz)	678	192	Air	12	3	Caiman crocodilus	Unknown	Juvenile	Threat response	Capture	Chabert et al. (2015)
Distress call	FED	F0 [MAX] (Hz)	730	153	Air	7	10	Crocodylus intermedius	Unknown	Juvenile	Threat response	Capture	Chabert et al. (2015)
Distress call	FED	F0 [MAX] (Hz)	733	177	Air	25	5	Crocodylus niloticus	Unknown	Hatchling	Solicit adult protection	None	Vergne et al. (2009)
Distress call	FED	F0 [MAX] (Hz)	821	226	Air	19	4	Crocodylus moreletii	Unknown	Juvenile	Threat response	Capture	Chabert et al. (2015)
Distress call	FED	F0 [MAX] (Hz)	929	198	Air	19	6	Alligator mississippiensis	Unknown	Sub-adult	Threat response	Capture	Chabert et al. (2015)
Distress call	FED	F0 [MIN] (Hz)	133		Air	12	1	Crocodylus niloticus	Unknown	Sub-adult	Threat response	Capture	Chabert et al. (2015)
Distress call	FED	F0 [MIN] (Hz)	147		Air	19	1	Alligator mississippiensis	Unknown	Juvenile	Threat response	Capture	Chabert et al. (2015)
Distress call	FED	F0 [MIN] (Hz)	176		Air	19	1	Crocodylus moreletii	Unknown	Juvenile	Threat response	Capture	Chabert et al. (2015)
Distress call	FED	F0 [MIN] (Hz)	179		Air	12	1	Caiman crocodilus	Unknown	Juvenile	Threat response	Capture	Chabert et al. (2015)
Distress call	FED	F0 [MIN] (Hz)	221		Air	7	1	Crocodylus intermedius	Unknown	Sub-adult	Threat response	Capture	Chabert et al. (2015)
Distress call	FED	F0 [MIN] (Hz)	231		Air	7	1	Crocodylus intermedius	Unknown	Hatchling	Threat response	Capture	Chabert et al. (2015)
Distress call	FED	F0 [MIN] (Hz)	231		Air	7	1	Crocodylus intermedius	Unknown	Sub-adult	Threat response	Capture	Chabert et al. (2015)
Distress call	FED	F0 [MIN] (Hz)	268		Air	7	1	Crocodylus intermedius	Unknown	Juvenile	Threat response	Capture	Chabert et al. (2015)
Distress call	FED	F0 [MIN] (Hz)	144	19	Air	19	6	Alligator mississippiensis	Unknown	Sub-adult	Threat response	Capture	Chabert et al. (2015)
Distress call	FED	F0 [MIN] (Hz)	149	30	Air	19	15	Alligator mississippiensis	Unknown	Sub-adult	Threat response	Capture	Chabert et al. (2015)
Distress call	FED	F0 [MIN] (Hz)	161	21	Air	19	23	Alligator mississippiensis	Unknown	Juvenile	Threat response	Capture	Chabert et al. (2015)
Distress call	FED	F0 [MIN] (Hz)	170	15	Air	12	3	Caiman crocodilus	Unknown	Juvenile	Threat response	Capture	Chabert et al. (2015)
Distress call	FED	F0 [MIN] (Hz)	170	15	Air	19	4	Crocodylus moreletii	Unknown	Juvenile	Threat response	Capture	Chabert et al. (2015)
Distress call	FED	F0 [MIN] (Hz)	187	28	Air	12	5	Caiman crocodilus	Unknown	Hatchling	Threat response	Capture	Chabert et al. (2015)
Distress call	FED	F0 [MIN] (Hz)	269	40	Air	7	10	Crocodylus intermedius	Unknown	Juvenile	Threat response	Capture	Chabert et al. (2015)
Distress call	FED	F0 [MIN] (Hz)	290	36	Air	19	31	Alligator mississippiensis	Unknown	Hatchling	Threat response	Capture	Chabert et al. (2015)
Distress call	FED	F0 [MIN] (Hz)	308	69	Air	12	11	Crocodylus niloticus	Unknown	Juvenile	Threat response	Capture	Chabert et al. (2015)
Distress call	FED	F0 [MIN] (Hz)	311	49	Air	12	13	Crocodylus niloticus	Unknown	Sub-adult	Threat response	Capture	Chabert et al. (2015)
Distress call	FED	F0 [MIN] (Hz)	316	98	Air	12	18	Crocodylus niloticus	Unknown	Hatchling	Threat response	Capture	Chabert et al. (2015)
Distress call	FED	F0 [MIN] (Hz)	339	68	Air	12	17	Crocodylus niloticus	Unknown	Juvenile	Threat response	Capture	Chabert et al. (2015)
Distress call	FED	F0 [Q1] (Hz)	323	54	Air	100	20	Melanosuchus niger	Unknown	Juvenile	Response to playbacks	Playbacks	Vergne et al. (2011)
Distress call	FED	High frequency (Hz)	14395	1197	Air	20	1	Caiman crocodilus	Unknown	Hatchling	Distress	Pinching	Roberto & Botero-Arias (2013)
Distress call	FED	High frequency (Hz)	15937	1121.6	Air	20	1	Caiman crocodilus	Unknown	Hatchling	Distress	Pinching	Roberto & Botero-Arias (2013)
Distress call	FED	IQR (Hz)	546		Air	19	1	Alligator mississippiensis	Unknown	Juvenile	Threat response	Capture	Chabert et al. (2015)
Distress call	FED	IQR (Hz)	601		Air	12	1	Caiman crocodilus	Unknown	Juvenile	Threat response	Capture	Chabert et al. (2015)
Distress call	FED	IQR (Hz)	713		Air	7	1	Crocodylus intermedius	Unknown	Juvenile	Threat response	Capture	Chabert et al. (2015)
Distress call	FED	IQR (Hz)	739		Air	7	1	Crocodylus intermedius	Unknown	Sub-adult	Threat response	Capture	Chabert et al. (2015)
Distress call	FED	IQR (Hz)	1029		Air	7	1	Crocodylus intermedius	Unknown	Hatchling	Threat response	Capture	Chabert et al. (2015)
Distress call	FED	IQR (Hz)	1052		Air	7	1	Crocodylus intermedius	Unknown	Sub-adult	Threat response	Capture	Chabert et al. (2015)
Distress call	FED	IQR (Hz)	1176		Air	19	1	Crocodylus moreletii	Unknown	Juvenile	Threat response	Capture	Chabert et al. (2015)
Distress call	FED	IQR (Hz)	1191		Air	12	1	Crocodylus niloticus	Unknown	Sub-adult	Threat response	Capture	Chabert et al. (2015)
Distress call	FED	IQR (Hz)	1105	310	Air	12	13	Crocodylus niloticus	Unknown	Sub-adult	Threat response	Capture	Chabert et al. (2015)
Distress call	FED	IQR (Hz)	1156	128	Air	19	4	Crocodylus moreletii	Unknown	Juvenile	Threat response	Capture	Chabert et al. (2015)
Distress call	FED	IQR (Hz)	1186	165	Air	12	3	Caiman crocodilus	Unknown	Juvenile	Threat response	Capture	Chabert et al. (2015)
Distress call	FED	IQR (Hz)	1204	233	Air	12	11	Crocodylus niloticus	Unknown	Juvenile	Threat response	Capture	Chabert et al. (2015)
Distress call	FED	IQR (Hz)	1221	293	Air	12	5	Caiman crocodilus	Unknown	Hatchling	Threat response	Capture	Chabert et al. (2015)
Distress call	FED	IQR (Hz)	1408	279	Air	12	17	Crocodylus niloticus	Unknown	Juvenile	Threat response	Capture	Chabert et al. (2015)
Distress call	FED	IQR (Hz)	1701	484	Air	12	18	Crocodylus niloticus	Unknown	Hatchling	Threat response	Capture	Chabert et al. (2015)
Distress call	FED	IQR (Hz)	567	127	Air	19	15	Alligator mississippiensis	Unknown	Sub-adult	Threat response	Capture	Chabert et al. (2015)
Distress call	FED	IQR (Hz)	582	139	Air	19	6	Alligator mississippiensis	Unknown	Sub-adult	Threat response	Capture	Chabert et al. (2015)
Distress call	FED	IQR (Hz)	672	168	Air	19	31	Alligator mississippiensis	Unknown	Hatchling	Threat response	Capture	Chabert et al. (2015)
Distress call	FED	IQR (Hz)	727	198	Air	19	23	Alligator mississippiensis	Unknown	Juvenile	Threat response	Capture	Chabert et al. (2015)
Distress call	FED	IQR (Hz)	971	216	Air	7	10	Crocodylus intermedius	Unknown	Juvenile	Threat response	Capture	Chabert et al. (2015)
Distress call	FED	Low frequency (Hz)	137.3	148.2	Air	20	1	Caiman crocodilus	Unknown	Hatchling	Distress	Pinching	Roberto & Botero-Arias (2013)
Distress call	FED	Low frequency (Hz)	223.6	149	Air	20	1	Caiman crocodilus	Unknown	Hatchling	Distress	Pinching	Roberto & Botero-Arias (2013)
Distress call	FED	Mean frequency (Hz)	988	277	Air	100	20	Melanosuchus niger	Unknown	Juvenile	Response to playbacks	Playbacks	Vergne et al. (2011)
Distress call	FED	Mode frequency (Hz)	474		Air	19	1	Alligator mississippiensis	Unknown	Juvenile	Threat response	Capture	Chabert et al. (2015)
Distress call	FED	Mode frequency (Hz)	511		Air	12	1	Caiman crocodilus	Unknown	Juvenile	Threat response	Capture	Chabert et al. (2015)
Distress call	FED	Mode frequency (Hz)	1140		Air	12	1	Crocodylus niloticus	Unknown	Sub-adult	Threat response	Capture	Chabert et al. (2015)
Distress call	FED	Mode frequency (Hz)	1657		Air	7	1	Crocodylus intermedius	Unknown	Sub-adult	Threat response	Capture	Chabert et al. (2015)
Distress call	FED	Mode frequency (Hz)	1870		Air	7	1	Crocodylus intermedius	Unknown	Sub-adult	Threat response	Capture	Chabert et al. (2015)
Distress call	FED	Mode frequency (Hz)	2048		Air	7	1	Crocodylus intermedius	Unknown	Juvenile	Threat response	Capture	Chabert et al. (2015)
Distress call	FED	Mode frequency (Hz)	2339		Air	19	1	Crocodylus moreletii	Unknown	Juvenile	Threat response	Capture	Chabert et al. (2015)
Distress call	FED	Mode frequency (Hz)	3186		Air	7	1	Crocodylus intermedius	Unknown	Hatchling	Threat response	Capture	Chabert et al. (2015)
Distress call	FED	Mode frequency (Hz)	1401	679	Air	12	5	Caiman crocodilus	Unknown	Hatchling	Threat response	Capture	Chabert et al. (2015)
Distress call	FED	Mode frequency (Hz)	1894	257	Air	12	13	Crocodylus niloticus	Unknown	Sub-adult	Threat response	Capture	Chabert et al. (2015)
Distress call	FED	Mode frequency (Hz)	2165	495	Air	12	11	Crocodylus niloticus	Unknown	Juvenile	Threat response	Capture	Chabert et al. (2015)
Distress call	FED	Mode frequency (Hz)	2546	78	Air	19	4	Crocodylus moreletii	Unknown	Juvenile	Threat response	Capture	Chabert et al. (2015)
Distress call	FED	Mode frequency (Hz)	2648	907	Air	12	17	Crocodylus niloticus	Unknown	Juvenile	Threat response	Capture	Chabert et al. (2015)
Distress call	FED	Mode frequency (Hz)	2671	1192	Air	12	18	Crocodylus niloticus	Unknown	Hatchling	Threat response	Capture	Chabert et al. (2015)
Distress call	FED	Mode frequency (Hz)	4050	314	Air	7	10	Crocodylus intermedius	Unknown	Juvenile	Threat response	Capture	Chabert et al. (2015)
Distress call	FED	Mode frequency (Hz)	442	43	Air	19	6	Alligator mississippiensis	Unknown	Sub-adult	Threat response	Capture	Chabert et al. (2015)
Distress call	FED	Mode frequency (Hz)	475	59	Air	19	15	Alligator mississippiensis	Unknown	Sub-adult	Threat response	Capture	Chabert et al. (2015)
Distress call	FED	Mode frequency (Hz)	538	63	Air	19	23	Alligator mississippiensis	Unknown	Juvenile	Threat response	Capture	Chabert et al. (2015)
Distress call	FED	Mode frequency (Hz)	706	126	Air	12	3	Caiman crocodilus	Unknown	Juvenile	Threat response	Capture	Chabert et al. (2015)
Distress call	FED	Mode frequency (Hz)	785	182	Air	19	31	Alligator mississippiensis	Unknown	Hatchling	Threat response	Capture	Chabert et al. (2015)
Distress call	FED	Q25 (Hz)	435		Air	19	1	Alligator mississippiensis	Unknown	Juvenile	Threat response	Capture	Chabert et al. (2015)
Distress call	FED	Q25 (Hz)	478		Air	12	1	Caiman crocodilus	Unknown	Juvenile	Threat response	Capture	Chabert et al. (2015)
Distress call	FED	Q25 (Hz)	920		Air	12	1	Crocodylus niloticus	Unknown	Sub-adult	Threat response	Capture	Chabert et al. (2015)
Distress call	FED	Q25 (Hz)	1457		Air	7	1	Crocodylus intermedius	Unknown	Sub-adult	Threat response	Capture	Chabert et al. (2015)
Distress call	FED	Q25 (Hz)	1491		Air	7	1	Crocodylus intermedius	Unknown	Sub-adult	Threat response	Capture	Chabert et al. (2015)
Distress call	FED	Q25 (Hz)	1656		Air	7	1	Crocodylus intermedius	Unknown	Juvenile	Threat response	Capture	Chabert et al. (2015)
Distress call	FED	Q25 (Hz)	1741		Air	19	1	Crocodylus moreletii	Unknown	Juvenile	Threat response	Capture	Chabert et al. (2015)
Distress call	FED	Q25 (Hz)	2455		Air	7	1	Crocodylus intermedius	Unknown	Hatchling	Threat response	Capture	Chabert et al. (2015)
Distress call	FED	Q25 (Hz)	1056	289	Air	12	5	Caiman crocodilus	Unknown	Hatchling	Threat response	Capture	Chabert et al. (2015)
Distress call	FED	Q25 (Hz)	1523	350	Air	12	11	Crocodylus niloticus	Unknown	Juvenile	Threat response	Capture	Chabert et al. (2015)
Distress call	FED	Q25 (Hz)	1609	219	Air	12	13	Crocodylus niloticus	Unknown	Sub-adult	Threat response	Capture	Chabert et al. (2015)
Distress call	FED	Q25 (Hz)	1615	530	Air	12	18	Crocodylus niloticus	Unknown	Hatchling	Threat response	Capture	Chabert et al. (2015)
Distress call	FED	Q25 (Hz)	1707	573	Air	12	17	Crocodylus niloticus	Unknown	Juvenile	Threat response	Capture	Chabert et al. (2015)
Distress call	FED	Q25 (Hz)	1767	251	Air	7	10	Crocodylus intermedius	Unknown	Juvenile	Threat response	Capture	Chabert et al. (2015)
Distress call	FED	Q25 (Hz)	1826	46	Air	19	4	Crocodylus moreletii	Unknown	Juvenile	Threat response	Capture	Chabert et al. (2015)
Distress call	FED	Q25 (Hz)	353	28	Air	19	6	Alligator mississippiensis	Unknown	Sub-adult	Threat response	Capture	Chabert et al. (2015)
Distress call	FED	Q25 (Hz)	393	60	Air	19	15	Alligator mississippiensis	Unknown	Sub-adult	Threat response	Capture	Chabert et al. (2015)
Distress call	FED	Q25 (Hz)	447	54	Air	19	23	Alligator mississippiensis	Unknown	Juvenile	Threat response	Capture	Chabert et al. (2015)
Distress call	FED	Q25 (Hz)	618	38	Air	12	3	Caiman crocodilus	Unknown	Juvenile	Threat response	Capture	Chabert et al. (2015)
Distress call	FED	Q25 (Hz)	647	112	Air	100	20	Melanosuchus niger	Unknown	Juvenile	Response to playbacks	Playbacks	Vergne et al. (2011)
Distress call	FED	Q25 (Hz)	705	92	Air	19	31	Alligator mississippiensis	Unknown	Hatchling	Threat response	Capture	Chabert et al. (2015)
Distress call	FED	Q75 (Hz)	980		Air	19	1	Alligator mississippiensis	Unknown	Juvenile	Threat response	Capture	Chabert et al. (2015)
Distress call	FED	Q75 (Hz)	1080		Air	12	1	Caiman crocodilus	Unknown	Juvenile	Threat response	Capture	Chabert et al. (2015)
Distress call	FED	Q75 (Hz)	2110		Air	12	1	Crocodylus niloticus	Unknown	Sub-adult	Threat response	Capture	Chabert et al. (2015)
Distress call	FED	Q75 (Hz)	2196		Air	7	1	Crocodylus intermedius	Unknown	Sub-adult	Threat response	Capture	Chabert et al. (2015)
Distress call	FED	Q75 (Hz)	2369		Air	7	1	Crocodylus intermedius	Unknown	Juvenile	Threat response	Capture	Chabert et al. (2015)
Distress call	FED	Q75 (Hz)	2543		Air	7	1	Crocodylus intermedius	Unknown	Sub-adult	Threat response	Capture	Chabert et al. (2015)
Distress call	FED	Q75 (Hz)	2917		Air	19	1	Crocodylus moreletii	Unknown	Juvenile	Threat response	Capture	Chabert et al. (2015)
Distress call	FED	Q75 (Hz)	3484		Air	7	1	Crocodylus intermedius	Unknown	Hatchling	Threat response	Capture	Chabert et al. (2015)
Distress call	FED	Q75 (Hz)	1172	232	Air	19	23	Alligator mississippiensis	Unknown	Juvenile	Threat response	Capture	Chabert et al. (2015)
Distress call	FED	Q75 (Hz)	1377	165	Air	19	31	Alligator mississippiensis	Unknown	Hatchling	Threat response	Capture	Chabert et al. (2015)
Distress call	FED	Q75 (Hz)	1792	404	Air	100	20	Melanosuchus niger	Unknown	Juvenile	Response to playbacks	Playbacks	Vergne et al. (2011)
Distress call	FED	Q75 (Hz)	1804	152	Air	12	3	Caiman crocodilus	Unknown	Juvenile	Threat response	Capture	Chabert et al. (2015)
Distress call	FED	Q75 (Hz)	2277	493	Air	12	5	Caiman crocodilus	Unknown	Hatchling	Threat response	Capture	Chabert et al. (2015)
Distress call	FED	Q75 (Hz)	2714	252	Air	12	13	Crocodylus niloticus	Unknown	Sub-adult	Threat response	Capture	Chabert et al. (2015)
Distress call	FED	Q75 (Hz)	2728	496	Air	12	11	Crocodylus niloticus	Unknown	Juvenile	Threat response	Capture	Chabert et al. (2015)
Distress call	FED	Q75 (Hz)	2737	311	Air	7	10	Crocodylus intermedius	Unknown	Juvenile	Threat response	Capture	Chabert et al. (2015)
Distress call	FED	Q75 (Hz)	2989	161	Air	19	4	Crocodylus moreletii	Unknown	Juvenile	Threat response	Capture	Chabert et al. (2015)
Distress call	FED	Q75 (Hz)	3115	666	Air	12	17	Crocodylus niloticus	Unknown	Juvenile	Threat response	Capture	Chabert et al. (2015)
Distress call	FED	Q75 (Hz)	3317	761	Air	12	18	Crocodylus niloticus	Unknown	Hatchling	Threat response	Capture	Chabert et al. (2015)
Distress call	FED	Q75 (Hz)	934	160	Air	19	6	Alligator mississippiensis	Unknown	Sub-adult	Threat response	Capture	Chabert et al. (2015)
Distress call	FED	Q75 (Hz)	960	168	Air	19	15	Alligator mississippiensis	Unknown	Sub-adult	Threat response	Capture	Chabert et al. (2015)
Distress call	OT	Kurtosis	5.66		Air	19	1	Crocodylus moreletii	Unknown	Juvenile	Threat response	Capture	Chabert et al. (2015)
Distress call	OT	Kurtosis	7.57		Air	7	1	Crocodylus intermedius	Unknown	Sub-adult	Threat response	Capture	Chabert et al. (2015)
Distress call	OT	Kurtosis	8.35		Air	12	1	Caiman crocodilus	Unknown	Juvenile	Threat response	Capture	Chabert et al. (2015)
Distress call	OT	Kurtosis	8.5		Air	19	1	Alligator mississippiensis	Unknown	Juvenile	Threat response	Capture	Chabert et al. (2015)
Distress call	OT	Kurtosis	8.62		Air	7	1	Crocodylus intermedius	Unknown	Hatchling	Threat response	Capture	Chabert et al. (2015)
Distress call	OT	Kurtosis	9.62		Air	12	1	Crocodylus niloticus	Unknown	Sub-adult	Threat response	Capture	Chabert et al. (2015)
Distress call	OT	Kurtosis	10.63		Air	7	1	Crocodylus intermedius	Unknown	Juvenile	Threat response	Capture	Chabert et al. (2015)
Distress call	OT	Kurtosis	12.6		Air	7	1	Crocodylus intermedius	Unknown	Sub-adult	Threat response	Capture	Chabert et al. (2015)
Distress call	OT	Kurtosis	10.24	2.08	Air	12	13	Crocodylus niloticus	Unknown	Sub-adult	Threat response	Capture	Chabert et al. (2015)
Distress call	OT	Kurtosis	11.3	4.48	Air	19	6	Alligator mississippiensis	Unknown	Sub-adult	Threat response	Capture	Chabert et al. (2015)
Distress call	OT	Kurtosis	4.8	0.69	Air	19	4	Crocodylus moreletii	Unknown	Juvenile	Threat response	Capture	Chabert et al. (2015)
Distress call	OT	Kurtosis	4.87	1.41	Air	12	18	Crocodylus niloticus	Unknown	Hatchling	Threat response	Capture	Chabert et al. (2015)
Distress call	OT	Kurtosis	5.56	2.19	Air	12	17	Crocodylus niloticus	Unknown	Juvenile	Threat response	Capture	Chabert et al. (2015)
Distress call	OT	Kurtosis	5.75	2	Air	12	5	Caiman crocodilus	Unknown	Hatchling	Threat response	Capture	Chabert et al. (2015)
Distress call	OT	Kurtosis	6.81	2.25	Air	19	31	Alligator mississippiensis	Unknown	Hatchling	Threat response	Capture	Chabert et al. (2015)
Distress call	OT	Kurtosis	7.69	2.43	Air	12	11	Crocodylus niloticus	Unknown	Juvenile	Threat response	Capture	Chabert et al. (2015)
Distress call	OT	Kurtosis	7.8	0.64	Air	12	3	Caiman crocodilus	Unknown	Juvenile	Threat response	Capture	Chabert et al. (2015)
Distress call	OT	Kurtosis	7.88	2.72	Air	19	23	Alligator mississippiensis	Unknown	Juvenile	Threat response	Capture	Chabert et al. (2015)
Distress call	OT	Kurtosis	8.21	3.92	Air	7	10	Crocodylus intermedius	Unknown	Juvenile	Threat response	Capture	Chabert et al. (2015)
Distress call	OT	Kurtosis	9.22	2.52	Air	19	15	Alligator mississippiensis	Unknown	Sub-adult	Threat response	Capture	Chabert et al. (2015)
Distress call	OT	Skewness	1.67		Air	19	1	Crocodylus moreletii	Unknown	Juvenile	Threat response	Capture	Chabert et al. (2015)
Distress call	OT	Skewness	2.18		Air	7	1	Crocodylus intermedius	Unknown	Sub-adult	Threat response	Capture	Chabert et al. (2015)
Distress call	OT	Skewness	2.2		Air	7	1	Crocodylus intermedius	Unknown	Hatchling	Threat response	Capture	Chabert et al. (2015)
Distress call	OT	Skewness	2.37		Air	12	1	Crocodylus niloticus	Unknown	Sub-adult	Threat response	Capture	Chabert et al. (2015)
Distress call	OT	Skewness	2.43		Air	12	1	Caiman crocodilus	Unknown	Juvenile	Threat response	Capture	Chabert et al. (2015)
Distress call	OT	Skewness	2.52		Air	19	1	Alligator mississippiensis	Unknown	Juvenile	Threat response	Capture	Chabert et al. (2015)
Distress call	OT	Skewness	2.63		Air	7	1	Crocodylus intermedius	Unknown	Juvenile	Threat response	Capture	Chabert et al. (2015)
Distress call	OT	Skewness	3.03		Air	7	1	Crocodylus intermedius	Unknown	Sub-adult	Threat response	Capture	Chabert et al. (2015)
Distress call	OT	Skewness	1.4	0.34	Air	12	18	Crocodylus niloticus	Unknown	Hatchling	Threat response	Capture	Chabert et al. (2015)
Distress call	OT	Skewness	1.47	0.19	Air	19	4	Crocodylus moreletii	Unknown	Juvenile	Threat response	Capture	Chabert et al. (2015)
Distress call	OT	Skewness	1.58	0.5	Air	12	17	Crocodylus niloticus	Unknown	Juvenile	Threat response	Capture	Chabert et al. (2015)
Distress call	OT	Skewness	1.63	0.45	Air	12	5	Caiman crocodilus	Unknown	Hatchling	Threat response	Capture	Chabert et al. (2015)
Distress call	OT	Skewness	2.03	0.07	Air	19	31	Alligator mississippiensis	Unknown	Hatchling	Threat response	Capture	Chabert et al. (2015)
Distress call	OT	Skewness	2.05	0.48	Air	12	11	Crocodylus niloticus	Unknown	Juvenile	Threat response	Capture	Chabert et al. (2015)
Distress call	OT	Skewness	2.19	0.62	Air	7	10	Crocodylus intermedius	Unknown	Juvenile	Threat response	Capture	Chabert et al. (2015)
Distress call	OT	Skewness	2.21	0.13	Air	12	3	Caiman crocodilus	Unknown	Juvenile	Threat response	Capture	Chabert et al. (2015)
Distress call	OT	Skewness	2.29	0.48	Air	19	23	Alligator mississippiensis	Unknown	Juvenile	Threat response	Capture	Chabert et al. (2015)
Distress call	OT	Skewness	2.52	0.36	Air	12	13	Crocodylus niloticus	Unknown	Sub-adult	Threat response	Capture	Chabert et al. (2015)
Distress call	OT	Skewness	2.56	0.45	Air	19	15	Alligator mississippiensis	Unknown	Sub-adult	Threat response	Capture	Chabert et al. (2015)
Distress call	OT	Skewness	2.87	0.57	Air	19	6	Alligator mississippiensis	Unknown	Sub-adult	Threat response	Capture	Chabert et al. (2015)
Distress call	OT	Spectral flatness [SFM]	0.374		Air	12	1	Caiman crocodilus	Unknown	Juvenile	Threat response	Capture	Chabert et al. (2015)
Distress call	OT	Spectral flatness [SFM]	0.401		Air	19	1	Alligator mississippiensis	Unknown	Juvenile	Threat response	Capture	Chabert et al. (2015)
Distress call	OT	Spectral flatness [SFM]	0.52		Air	7	1	Crocodylus intermedius	Unknown	Juvenile	Threat response	Capture	Chabert et al. (2015)
Distress call	OT	Spectral flatness [SFM]	0.555		Air	7	1	Crocodylus intermedius	Unknown	Sub-adult	Threat response	Capture	Chabert et al. (2015)
Distress call	OT	Spectral flatness [SFM]	0.562		Air	12	1	Crocodylus niloticus	Unknown	Sub-adult	Threat response	Capture	Chabert et al. (2015)
Distress call	OT	Spectral flatness [SFM]	0.6		Air	7	1	Crocodylus intermedius	Unknown	Hatchling	Threat response	Capture	Chabert et al. (2015)
Distress call	OT	Spectral flatness [SFM]	0.647		Air	7	1	Crocodylus intermedius	Unknown	Sub-adult	Threat response	Capture	Chabert et al. (2015)
Distress call	OT	Spectral flatness [SFM]	0.736		Air	19	1	Crocodylus moreletii	Unknown	Juvenile	Threat response	Capture	Chabert et al. (2015)
Distress call	OT	Spectral flatness [SFM]	0.345	0.065	Air	19	15	Alligator mississippiensis	Unknown	Sub-adult	Threat response	Capture	Chabert et al. (2015)
Distress call	OT	Spectral flatness [SFM]	0.355	0.074	Air	19	6	Alligator mississippiensis	Unknown	Sub-adult	Threat response	Capture	Chabert et al. (2015)
Distress call	OT	Spectral flatness [SFM]	0.385	0.074	Air	19	31	Alligator mississippiensis	Unknown	Hatchling	Threat response	Capture	Chabert et al. (2015)
Distress call	OT	Spectral flatness [SFM]	0.43	0.07	Air	19	23	Alligator mississippiensis	Unknown	Juvenile	Threat response	Capture	Chabert et al. (2015)
Distress call	OT	Spectral flatness [SFM]	0.553	0.047	Air	12	3	Caiman crocodilus	Unknown	Juvenile	Threat response	Capture	Chabert et al. (2015)
Distress call	OT	Spectral flatness [SFM]	0.568	0.059	Air	12	5	Caiman crocodilus	Unknown	Hatchling	Threat response	Capture	Chabert et al. (2015)
Distress call	OT	Spectral flatness [SFM]	0.607	0.068	Air	7	10	Crocodylus intermedius	Unknown	Juvenile	Threat response	Capture	Chabert et al. (2015)
Distress call	OT	Spectral flatness [SFM]	0.629	0.065	Air	12	13	Crocodylus niloticus	Unknown	Sub-adult	Threat response	Capture	Chabert et al. (2015)
Distress call	OT	Spectral flatness [SFM]	0.691	0.066	Air	12	11	Crocodylus niloticus	Unknown	Juvenile	Threat response	Capture	Chabert et al. (2015)
Distress call	OT	Spectral flatness [SFM]	0.721	0.055	Air	19	4	Crocodylus moreletii	Unknown	Juvenile	Threat response	Capture	Chabert et al. (2015)
Distress call	OT	Spectral flatness [SFM]	0.721	0.065	Air	12	17	Crocodylus niloticus	Unknown	Juvenile	Threat response	Capture	Chabert et al. (2015)
Distress call	OT	Spectral flatness [SFM]	0.734	0.072	Air	12	18	Crocodylus niloticus	Unknown	Hatchling	Threat response	Capture	Chabert et al. (2015)
Distress call	TED	F0 [END] (Hz)	136		Air	12	1	Crocodylus niloticus	Unknown	Sub-adult	Threat response	Capture	Chabert et al. (2015)
Distress call	TED	F0 [END] (Hz)	150		Air	19	1	Alligator mississippiensis	Unknown	Juvenile	Threat response	Capture	Chabert et al. (2015)
Distress call	TED	F0 [END] (Hz)	176		Air	19	1	Crocodylus moreletii	Unknown	Juvenile	Threat response	Capture	Chabert et al. (2015)
Distress call	TED	F0 [END] (Hz)	184		Air	12	1	Caiman crocodilus	Unknown	Juvenile	Threat response	Capture	Chabert et al. (2015)
Distress call	TED	F0 [END] (Hz)	231		Air	7	1	Crocodylus intermedius	Unknown	Hatchling	Threat response	Capture	Chabert et al. (2015)
Distress call	TED	F0 [END] (Hz)	239		Air	7	1	Crocodylus intermedius	Unknown	Sub-adult	Threat response	Capture	Chabert et al. (2015)
Distress call	TED	F0 [END] (Hz)	244		Air	7	1	Crocodylus intermedius	Unknown	Sub-adult	Threat response	Capture	Chabert et al. (2015)
Distress call	TED	F0 [END] (Hz)	269		Air	7	1	Crocodylus intermedius	Unknown	Juvenile	Threat response	Capture	Chabert et al. (2015)
Distress call	TED	F0 [END] (Hz)	133	27	Air	100	20	Melanosuchus niger	Unknown	Juvenile	Response to playbacks	Playbacks	Vergne et al. (2011)
Distress call	TED	F0 [END] (Hz)	150	21	Air	19	6	Alligator mississippiensis	Unknown	Sub-adult	Threat response	Capture	Chabert et al. (2015)
Distress call	TED	F0 [END] (Hz)	153	30	Air	19	15	Alligator mississippiensis	Unknown	Sub-adult	Threat response	Capture	Chabert et al. (2015)
Distress call	TED	F0 [END] (Hz)	166	19	Air	19	23	Alligator mississippiensis	Unknown	Juvenile	Threat response	Capture	Chabert et al. (2015)
Distress call	TED	F0 [END] (Hz)	171	15	Air	12	3	Caiman crocodilus	Unknown	Juvenile	Threat response	Capture	Chabert et al. (2015)
Distress call	TED	F0 [END] (Hz)	172	18	Air	19	4	Crocodylus moreletii	Unknown	Juvenile	Threat response	Capture	Chabert et al. (2015)
Distress call	TED	F0 [END] (Hz)	187	28	Air	12	5	Caiman crocodilus	Unknown	Hatchling	Threat response	Capture	Chabert et al. (2015)
Distress call	TED	F0 [END] (Hz)	253	61	Air	25	5	Crocodylus niloticus	Unknown	Hatchling	Solicit adult protection	None	Vergne et al. (2009)
Distress call	TED	F0 [END] (Hz)	277	40	Air	7	10	Crocodylus intermedius	Unknown	Juvenile	Threat response	Capture	Chabert et al. (2015)
Distress call	TED	F0 [END] (Hz)	292	37	Air	19	31	Alligator mississippiensis	Unknown	Hatchling	Threat response	Capture	Chabert et al. (2015)
Distress call	TED	F0 [END] (Hz)	316	73	Air	12	11	Crocodylus niloticus	Unknown	Juvenile	Threat response	Capture	Chabert et al. (2015)
Distress call	TED	F0 [END] (Hz)	318	102	Air	12	18	Crocodylus niloticus	Unknown	Hatchling	Threat response	Capture	Chabert et al. (2015)
Distress call	TED	F0 [END] (Hz)	326	56	Air	12	13	Crocodylus niloticus	Unknown	Sub-adult	Threat response	Capture	Chabert et al. (2015)
Distress call	TED	F0 [END] (Hz)	343	69	Air	12	17	Crocodylus niloticus	Unknown	Juvenile	Threat response	Capture	Chabert et al. (2015)
Distress call	TED	F0 [START] (Hz)	321		Air	12	1	Crocodylus niloticus	Unknown	Sub-adult	Threat response	Capture	Chabert et al. (2015)
Distress call	TED	F0 [START] (Hz)	476		Air	7	1	Crocodylus intermedius	Unknown	Sub-adult	Threat response	Capture	Chabert et al. (2015)
Distress call	TED	F0 [START] (Hz)	603		Air	19	1	Crocodylus moreletii	Unknown	Juvenile	Threat response	Capture	Chabert et al. (2015)
Distress call	TED	F0 [START] (Hz)	608		Air	7	1	Crocodylus intermedius	Unknown	Hatchling	Threat response	Capture	Chabert et al. (2015)
Distress call	TED	F0 [START] (Hz)	652		Air	7	1	Crocodylus intermedius	Unknown	Juvenile	Threat response	Capture	Chabert et al. (2015)
Distress call	TED	F0 [START] (Hz)	658		Air	12	1	Caiman crocodilus	Unknown	Juvenile	Threat response	Capture	Chabert et al. (2015)
Distress call	TED	F0 [START] (Hz)	770		Air	7	1	Crocodylus intermedius	Unknown	Sub-adult	Threat response	Capture	Chabert et al. (2015)
Distress call	TED	F0 [START] (Hz)	823		Air	19	1	Alligator mississippiensis	Unknown	Juvenile	Threat response	Capture	Chabert et al. (2015)
Distress call	TED	F0 [START] (Hz)	1092	219	Air	19	15	Alligator mississippiensis	Unknown	Sub-adult	Threat response	Capture	Chabert et al. (2015)
Distress call	TED	F0 [START] (Hz)	1100	179	Air	19	31	Alligator mississippiensis	Unknown	Hatchling	Threat response	Capture	Chabert et al. (2015)
Distress call	TED	F0 [START] (Hz)	1128	239	Air	19	23	Alligator mississippiensis	Unknown	Juvenile	Threat response	Capture	Chabert et al. (2015)
Distress call	TED	F0 [START] (Hz)	375	57	Air	12	13	Crocodylus niloticus	Unknown	Sub-adult	Threat response	Capture	Chabert et al. (2015)
Distress call	TED	F0 [START] (Hz)	463	67	Air	12	11	Crocodylus niloticus	Unknown	Juvenile	Threat response	Capture	Chabert et al. (2015)
Distress call	TED	F0 [START] (Hz)	480	64	Air	12	17	Crocodylus niloticus	Unknown	Juvenile	Threat response	Capture	Chabert et al. (2015)
Distress call	TED	F0 [START] (Hz)	485	98	Air	12	5	Caiman crocodilus	Unknown	Hatchling	Threat response	Capture	Chabert et al. (2015)
Distress call	TED	F0 [START] (Hz)	596	135	Air	12	18	Crocodylus niloticus	Unknown	Hatchling	Threat response	Capture	Chabert et al. (2015)
Distress call	TED	F0 [START] (Hz)	665	195	Air	12	3	Caiman crocodilus	Unknown	Juvenile	Threat response	Capture	Chabert et al. (2015)
Distress call	TED	F0 [START] (Hz)	690	172	Air	7	10	Crocodylus intermedius	Unknown	Juvenile	Threat response	Capture	Chabert et al. (2015)
Distress call	TED	F0 [START] (Hz)	732	148	Air	19	4	Crocodylus moreletii	Unknown	Juvenile	Threat response	Capture	Chabert et al. (2015)
Distress call	TED	F0 [START] (Hz)	926	200	Air	19	6	Alligator mississippiensis	Unknown	Sub-adult	Threat response	Capture	Chabert et al. (2015)
Distress call	TED	Frequency modulation slope [Q1 / Slope 1] (Hz/s)	-2623	486	Air	100	20	Melanosuchus niger	Unknown	Juvenile	Response to playbacks	Playbacks	Vergne et al. (2011)
Distress call	TED	Frequency modulation slope [Q1-Q2] (Hz/s)	-2024	866	Air	25	5	Crocodylus niloticus	Unknown	Hatchling	Solicit adult protection	None	Vergne et al. (2009)
Distress call	TED	Frequency modulation slope [Q2-Q4] (Hz/s)	-3851	1572	Air	100	20	Melanosuchus niger	Unknown	Juvenile	Response to playbacks	Playbacks	Vergne et al. (2011)
Distress call	TED	Frequency modulation slope [Q3-Q4] (Hz/s)	-4585	3212	Air	25	5	Crocodylus niloticus	Unknown	Hatchling	Solicit adult protection	None	Vergne et al. (2009)
Distress call	TW	D1/4 [F0MAX 1/4] (s)	0.02	0.01	Air	100	20	Melanosuchus niger	Unknown	Juvenile	Response to playbacks	Playbacks	Vergne et al. (2011)
Distress call	TW	Duration (s)	0.3		Air	590	8	Alligator mississippiensis	Unknown	Juvenile	Distress	Pinching	Herzog & Burghardt (1977)
Distress call	TW	Duration (s)	0.1	0.02	Air	100	20	Melanosuchus niger	Unknown	Juvenile	Response to playbacks	Playbacks	Vergne et al. (2011)
Distress call	TW	Duration (s)	0.135	0.011	Air	20	1	Caiman crocodilus	Unknown	Hatchling	Distress	Pinching	Roberto & Botero-Arias (2013)
Distress call	TW	Duration (s)	0.2	0.028	Air	20	1	Caiman crocodilus	Unknown	Hatchling	Distress	Pinching	Roberto & Botero-Arias (2013)
Distress call	TW	Duration (s)	0.511	0.443	Air	159	4	Tomistoma schlegelii	Unknown	Juvenile	Threat response	Capture	Bonke et al. (2015)
Distress call	TW	Duration (s)	1.13	0.91	Air	39	3	Gavialis gangeticus	Unknown	Juvenile	Threat response	Capture	Bonke et al. (2015)
Distress call	TW	Intercall interval (s)	1.7	1.58	Air	19	1	Caiman crocodilus	Unknown	Hatchling	Distress	Pinching	Roberto & Botero-Arias (2013)
Distress call	TW	Intercall interval (s)	144	0.53	Air	19	1	Caiman crocodilus	Unknown	Hatchling	Distress	Pinching	Roberto & Botero-Arias (2013)
Distress call	TW	Intercall interval (s)	3.03	5.249	Air	142	4	Tomistoma schlegelii	Unknown	Juvenile	Threat response	Capture	Bonke et al. (2015)
Distress call	TW	Intercall interval (s)	7.49	6.78	Air	35	3	Gavialis gangeticus	Unknown	Juvenile	Threat response	Capture	Bonke et al. (2015)
Distress call	FED	Cent (Hz)	1420	1.13	Air	400	10	Crocodylus niloticus	Unknown	Hatchling	Distress	Pinching	Vergne et al. (2007)
Distress call	FED	Dominant Frequency (Hz)	1456.01	279.04	Air	196		Caiman yacare	Unknown	Hatchling	Threat response	Capture	Sicuro et al. (2013)
Distress call	FED	F0 [MAX] (Hz)	620.6		Air	196		Caiman yacare	Unknown	Hatchling	Threat response	Capture	Sicuro et al. (2013)
Distress call	FED	F0 [MAX] (Hz)	1043.359	206.8	Air	78	17	Crocodylus acutus	Unknown	Hatchling	Threat response	Capture	Boucher et al. (2020)
Distress call	FED	F0 [MAX] (Hz)	287.7	48.192	Air	10	2	Crocodylus acutus	Unknown	Adult	Threat response	Capture	Boucher et al. (2020)
Distress call	FED	F0 [MAX] (Hz)	527.4	180.433	Air	10	2	Crocodylus acutus	Unknown	Sub-adult	Threat response	Capture	Boucher et al. (2020)
Distress call	FED	F0 [MAX] (Hz)	763	175	Air	400	10	Crocodylus niloticus	Unknown	Hatchling	Distress	Pinching	Vergne et al. (2007)
Distress call	FED	F0 [MAX] (Hz)	823.089	273.158	Air	55	11	Crocodylus acutus	Unknown	Juvenile	Threat response	Capture	Boucher et al. (2020)
Distress call	FED	F0 [median] (Hz)	200		Air	27	10	Caiman crocodilus	Unknown	Hatchling	Distress	Pinching	Garrick & Garrick (1978)
Distress call	FED	F0 [MIN] (Hz)	137.95		Air	196		Caiman yacare	Unknown	Hatchling	Threat response	Capture	Sicuro et al. (2013)
Distress call	FED	F0 [Q1, second note] (Hz)	497	80	Air	400	10	Crocodylus niloticus	Unknown	Hatchling	Distress	Pinching	Vergne et al. (2007)
Distress call	FED	F0 [Q1] (Hz)	211.5	48.663	Air	10	2	Crocodylus acutus	Unknown	Adult	Threat response	Capture	Boucher et al. (2020)
Distress call	FED	F0 [Q1] (Hz)	436	128.559	Air	10	2	Crocodylus acutus	Unknown	Sub-adult	Threat response	Capture	Boucher et al. (2020)
Distress call	FED	F0 [Q1] (Hz)	572.702	175.127	Air	55	11	Crocodylus acutus	Unknown	Juvenile	Threat response	Capture	Boucher et al. (2020)
Distress call	FED	F0 [Q1] (Hz)	674.103	168.854	Air	78	17	Crocodylus acutus	Unknown	Hatchling	Threat response	Capture	Boucher et al. (2020)
Distress call	FED	High frequency (Hz)	4500		Air	590	8	Alligator mississippiensis	Unknown	Juvenile	Distress	Pinching	Herzog & Burghardt (1977)
Distress call	FED	High frequency (Hz)	5000		Air	10	1	Crocodylus niloticus	Unknown	Juvenile	Distress	Pinching	Herzog & Burghardt (1977)
Distress call	FED	High frequency (Hz)	1000		Air	13	1	Crocodylus siamensis	Unknown	Juvenile	Distress	Pinching	Herzog & Burghardt (1977)
Distress call	FED	Low frequency (Hz)	100		Air	13	1	Crocodylus siamensis	Unknown	Juvenile	Distress	Pinching	Herzog & Burghardt (1977)
Distress call	FED	Peak frequency [Peak 1] (Hz)	3000	1.49	Air	400	10	Crocodylus niloticus	Unknown	Hatchling	Distress	Pinching	Vergne et al. (2007)
Distress call	FED	Peak frequency [Peak 2] (Hz)	8990	1.45	Air	372	10	Crocodylus niloticus	Unknown	Hatchling	Distress	Pinching	Vergne et al. (2007)
Distress call	TED	F0 [END] (Hz)	107.9	19.655	Air	10	2	Crocodylus acutus	Unknown	Adult	Threat response	Capture	Boucher et al. (2020)
Distress call	TED	F0 [END] (Hz)	117.56	35.77	Air	10	2	Crocodylus acutus	Unknown	Sub-adult	Threat response	Capture	Boucher et al. (2020)
Distress call	TED	F0 [END] (Hz)	166.913	40.75	Air	55	11	Crocodylus acutus	Unknown	Juvenile	Threat response	Capture	Boucher et al. (2020)
Distress call	TED	F0 [END] (Hz)	185.756	65.702	Air	78	17	Crocodylus acutus	Unknown	Hatchling	Threat response	Capture	Boucher et al. (2020)
Distress call	TED	F0 [END] (Hz)	226	49	Air	400	10	Crocodylus niloticus	Unknown	Hatchling	Distress	Pinching	Vergne et al. (2007)
Distress call	TED	F0 [START] (Hz)	400		Air	12	1	Caiman crocodilus	Unknown	Juvenile	Distress	Pinching	Herzog & Burghardt (1977)
Distress call	TED	F0 [START] (Hz)	521	185	Air	104	10	Crocodylus niloticus	Unknown	Hatchling	Distress	Pinching	Vergne et al. (2007)
Distress call	TED	Frequency modulation slope [FMdown] (Hz/s)	-5440	3.01	Air	400	10	Crocodylus niloticus	Unknown	Hatchling	Distress	Pinching	Vergne et al. (2007)
Distress call	TED	Frequency modulation slope [FMup] (Hz/s)	5040	3.06	Air	104	10	Crocodylus niloticus	Unknown	Hatchling	Distress	Pinching	Vergne et al. (2007)
Distress call	TED	Frequency modulation slope [Q1 / Slope 1] (Hz/s)	-1083.852	981.265	Air	10	2	Crocodylus acutus	Unknown	Sub-adult	Threat response	Capture	Boucher et al. (2020)
Distress call	TED	Frequency modulation slope [Q1 / Slope 1] (Hz/s)	-4958.91	4290.561	Air	55	11	Crocodylus acutus	Unknown	Juvenile	Threat response	Capture	Boucher et al. (2020)
Distress call	TED	Frequency modulation slope [Q1 / Slope 1] (Hz/s)	-624.774	329.02	Air	10	2	Crocodylus acutus	Unknown	Adult	Threat response	Capture	Boucher et al. (2020)
Distress call	TED	Frequency modulation slope [Q1 / Slope 1] (Hz/s)	-9661.221	3706.249	Air	78	17	Crocodylus acutus	Unknown	Hatchling	Threat response	Capture	Boucher et al. (2020)
Distress call	TED	Frequency modulation slope [Q2-Q4] (Hz/s)	-1242.048	703.291	Air	10	2	Crocodylus acutus	Unknown	Sub-adult	Threat response	Capture	Boucher et al. (2020)
Distress call	TED	Frequency modulation slope [Q2-Q4] (Hz/s)	-2550	0.92	Air	400	10	Crocodylus niloticus	Unknown	Hatchling	Distress	Pinching	Vergne et al. (2007)
Distress call	TED	Frequency modulation slope [Q2-Q4] (Hz/s)	-2693.406	1358.398	Air	55	11	Crocodylus acutus	Unknown	Juvenile	Threat response	Capture	Boucher et al. (2020)
Distress call	TED	Frequency modulation slope [Q2-Q4] (Hz/s)	-4443.299	1551.122	Air	78	17	Crocodylus acutus	Unknown	Hatchling	Threat response	Capture	Boucher et al. (2020)
Distress call	TED	Frequency modulation slope [Q2-Q4] (Hz/s)	-470.549	335.014	Air	10	2	Crocodylus acutus	Unknown	Adult	Threat response	Capture	Boucher et al. (2020)
Distress call	TW	Duration (s)	0.082		Air	27	10	Caiman crocodilus	Unknown	Hatchling	Distress	Pinching	Garrick & Garrick (1978)
Distress call	TW	Duration (s)	0.1	0.01	Air	13	1	Crocodylus siamensis	Unknown	Juvenile	Distress	Pinching	Herzog & Burghardt (1977)
Distress call	TW	Duration (s)	0.142	0.039	Air	196		Caiman yacare	Unknown	Hatchling	Threat response	Capture	Sicuro et al. (2013)
Distress call	TW	Duration (s)	0.151	0.021	Air	78	17	Crocodylus acutus	Unknown	Hatchling	Threat response	Capture	Boucher et al. (2020)
Distress call	TW	Duration (s)	0.184	0.031	Air	25	5	Crocodylus niloticus	Unknown	Hatchling	Hatching synchrony	None	Vergne et al. (2009)
Distress call	TW	Duration (s)	0.206	0.039	Air	400	10	Crocodylus niloticus	Unknown	Hatchling	Distress	Pinching	Vergne et al. (2007)
Distress call	TW	Duration (s)	0.214	0.049	Air	55	11	Crocodylus acutus	Unknown	Juvenile	Threat response	Capture	Boucher et al. (2020)
Distress call	TW	Duration (s)	0.356	0.029	Air	10	2	Crocodylus acutus	Unknown	Sub-adult	Threat response	Capture	Boucher et al. (2020)
Distress call	TW	Duration (s)	0.37	0.08	Air	12	1	Caiman crocodilus	Unknown	Juvenile	Distress	Pinching	Herzog & Burghardt (1977)
Distress call	TW	Duration (s)	0.37	0.12	Air	10	1	Crocodylus niloticus	Unknown	Juvenile	Distress	Pinching	Herzog & Burghardt (1977)
Distress call	TW	Duration (s)	0.46	0.299	Air	10	2	Crocodylus acutus	Unknown	Adult	Threat response	Capture	Boucher et al. (2020)
Distress call	TW	Duration [D1/4] (s)	0.038	0.005	Air	78	17	Crocodylus acutus	Unknown	Hatchling	Threat response	Capture	Boucher et al. (2020)
Distress call	TW	Duration [D1/4] (s)	0.053	0.012	Air	55	11	Crocodylus acutus	Unknown	Juvenile	Threat response	Capture	Boucher et al. (2020)
Distress call	TW	Duration [D1/4] (s)	0.089	0.007	Air	10	2	Crocodylus acutus	Unknown	Sub-adult	Threat response	Capture	Boucher et al. (2020)
Distress call	TW	Duration [D1/4] (s)	0.115	0.075	Air	10	2	Crocodylus acutus	Unknown	Adult	Threat response	Capture	Boucher et al. (2020)
Distress call	TW	Duration [day capture] (s)	0.109	0.024	Air	196		Caiman yacare	Unknown	Hatchling	Threat response	Capture	Sicuro et al. (2013)
Distress call	TW	Duration [first note] (s)	0.042	0.049	Air	104	10	Crocodylus niloticus	Unknown	Hatchling	Distress	Pinching	Vergne et al. (2007)
Distress call	TW	Duration [night capture] (s)	0.15	0.037	Air	196		Caiman yacare	Unknown	Hatchling	Threat response	Capture	Sicuro et al. (2013)
Distress call	TW	Duration [second note] (s)	0.194	0.034	Air	400	10	Crocodylus niloticus	Unknown	Hatchling	Distress	Pinching	Vergne et al. (2007)
Distress call	TW	Intercall interval (s)	0.97		Air	27	10	Caiman crocodilus	Unknown	Hatchling	Distress	Pinching	Garrick & Garrick (1978)
Drum	FED	Cent (Hz)	55	11	Air	50	2	Osteolaemus tetraspis	Unknown	Adult	Unknown	None	Staniewicz et al. (2023)
Drum	FED	Cent (Hz)	58	7	Water	50	2	Osteolaemus tetraspis	Unknown	Adult	Unknown	None	Staniewicz et al. (2023)
Drum	FED	Cent (Hz)	60	13	Air	111		Osteolaemus tetraspis	Unknown	Unknown	Unknown	None	Staniewicz et al. (2023)
Drum	FED	Dominant Frequency (Hz)	30	9	Air	111		Osteolaemus tetraspis	Unknown	Unknown	Unknown	None	Staniewicz et al. (2023)
Drum	FED	Dominant Frequency (Hz)	34	16	Air	50	2	Osteolaemus tetraspis	Unknown	Adult	Unknown	None	Staniewicz et al. (2023)
Drum	FED	Dominant Frequency (Hz)	51	7	Water	50	2	Osteolaemus tetraspis	Unknown	Adult	Unknown	None	Staniewicz et al. (2023)
Drum	FED	IQR (Hz)	28	8	Water	50	2	Osteolaemus tetraspis	Unknown	Adult	Unknown	None	Staniewicz et al. (2023)
Drum	FED	IQR (Hz)	36	16	Air	50	2	Osteolaemus tetraspis	Unknown	Adult	Unknown	None	Staniewicz et al. (2023)
Drum	FED	IQR (Hz)	53	27	Air	111		Osteolaemus tetraspis	Unknown	Unknown	Unknown	None	Staniewicz et al. (2023)
Drum	FED	Q25 (Hz)	27	5	Air	111		Osteolaemus tetraspis	Unknown	Unknown	Unknown	None	Staniewicz et al. (2023)
Drum	FED	Q25 (Hz)	28	8	Air	50	2	Osteolaemus tetraspis	Unknown	Adult	Unknown	None	Staniewicz et al. (2023)
Drum	FED	Q25 (Hz)	36	4	Water	50	2	Osteolaemus tetraspis	Unknown	Adult	Unknown	None	Staniewicz et al. (2023)
Drum	FED	Q75 (Hz)	64	10	Water	50	2	Osteolaemus tetraspis	Unknown	Adult	Unknown	None	Staniewicz et al. (2023)
Drum	FED	Q75 (Hz)	64	22	Air	50	2	Osteolaemus tetraspis	Unknown	Adult	Unknown	None	Staniewicz et al. (2023)
Drum	FED	Q75 (Hz)	80	30	Air	111		Osteolaemus tetraspis	Unknown	Unknown	Unknown	None	Staniewicz et al. (2023)
Drum	OT	Skewness	2.13	0.49	Air	50	2	Osteolaemus tetraspis	Unknown	Adult	Unknown	None	Staniewicz et al. (2023)
Drum	OT	Skewness	2.15	0.51	Air	111		Osteolaemus tetraspis	Unknown	Unknown	Unknown	None	Staniewicz et al. (2023)
Drum	OT	Skewness	2.41	0.49	Water	50	2	Osteolaemus tetraspis	Unknown	Adult	Unknown	None	Staniewicz et al. (2023)
Drum	OT	Spectral flatness [SFM]	0.393	0.089	Water	50	2	Osteolaemus tetraspis	Unknown	Adult	Unknown	None	Staniewicz et al. (2023)
Drum	OT	Spectral flatness [SFM]	0.461	0.11	Air	50	2	Osteolaemus tetraspis	Unknown	Adult	Unknown	None	Staniewicz et al. (2023)
Drum	OT	Spectral flatness [SFM]	0.578	0.167	Air	111		Osteolaemus tetraspis	Unknown	Unknown	Unknown	None	Staniewicz et al. (2023)
Drum	TW	Duration (s)	0.29	0.32	Air	111		Osteolaemus tetraspis	Unknown	Unknown	Unknown	None	Staniewicz et al. (2023)
Drum	TW	Duration (s)	0.38	0.53	Air	50	2	Osteolaemus tetraspis	Unknown	Adult	Unknown	None	Staniewicz et al. (2023)
Drum	FED	Bandwidth (Hz)	83	14	Water	10	14	Tomistoma schlegelii	Unknown	Adult	Courtship	None	Staniewicz et al. (2022)
Drum	FED	Dominant Frequency (Hz)	45	8	Water	10	14	Tomistoma schlegelii	Unknown	Adult	Courtship	None	Staniewicz et al. (2022)
Drum	TW	Duration (s)	0.44	0.03	Water	10	14	Tomistoma schlegelii	Unknown	Adult	Courtship	None	Staniewicz et al. (2022)
Drum	TW	Intercall interval (s)	0.17	0.01	Water	10	14	Tomistoma schlegelii	Unknown	Adult	Courtship	None	Staniewicz et al. (2022)
Drum	FED	Bandwidth (Hz)	117	33	Water	23	14	Tomistoma schlegelii	Unknown	Adult	Courtship	None	Staniewicz et al. (2022)
Drum	FED	Dominant Frequency (Hz)	41	8	Water	23	14	Tomistoma schlegelii	Unknown	Adult	Courtship	None	Staniewicz et al. (2022)
Drum	TW	Duration (s)	0.1	0.01	Water	23	14	Tomistoma schlegelii	Unknown	Adult	Courtship	None	Staniewicz et al. (2022)
Drum	FED	Bandwidth (Hz)	81	17	Water	4	14	Tomistoma schlegelii	Unknown	Adult	Courtship	None	Staniewicz et al. (2022)
Drum	FED	Dominant Frequency (Hz)	36	12	Water	4	14	Tomistoma schlegelii	Unknown	Adult	Courtship	None	Staniewicz et al. (2022)
Drum	TW	Duration (s)	0.58	0.11	Water	4	14	Tomistoma schlegelii	Unknown	Adult	Courtship	None	Staniewicz et al. (2022)
Drum	TW	Intercall interval (s)	0.14	0.02	Water	4	14	Tomistoma schlegelii	Unknown	Adult	Courtship	None	Staniewicz et al. (2022)
Growl	FED	Dominant Frequency (Hz)	100		Air	1	1	Alligator mississippiensis	Unknown	Adult	Courtship	None	Garrick, Lang & Herzog (1978)
Growl	TW	Duration (s)	0.68		Air	1	1	Alligator mississippiensis	Unknown	Adult	Courtship	None	Garrick, Lang & Herzog (1978)
Growl	TED	F0 [START, first note] (Hz)	300		Air			Crocodylus acutus	Unknown	Juvenile	Threat response	Object attack	Campbell (1973)
Growl	TED	F0 [START, second note] (Hz)	1500		Air			Crocodylus acutus	Unknown	Juvenile	Threat response	Object attack	Campbell (1973)
Growl	TW	Duration [first note] (s)	0.25		Air			Crocodylus acutus	Unknown	Juvenile	Threat response	Object attack	Campbell (1973)
Growl	TW	Duration [second note] (s)	0.25		Air			Crocodylus acutus	Unknown	Juvenile	Threat response	Object attack	Campbell (1973)
Grunt	FED	F0 (Hz)	50		Air	1	1	Alligator mississippiensis	Unknown	Adult	Courtship	None	Garrick, Lang & Herzog (1978)
Contact call	FED	High frequency (Hz)	2000		Air	130	8	Alligator mississippiensis	Unknown	Juvenile	Feeding	Feeding	Herzog & Burghardt (1977)
Distress call	TED	F0 [END] (Hz)	200		Air			Crocodylus acutus	Unknown	Juvenile	Distress	None	Campbell (1973)
Distress call	TED	F0 [START] (Hz)	500		Air			Crocodylus acutus	Unknown	Juvenile	Distress	None	Campbell (1973)
Grunt	TW	Duration (s)	0.1		Air	3	1	Caiman crocodilus	Female	Adult	Response to contact calls of young	None	Vergne et al. (2009)
Grunt	TW	Duration (s)	1.04		Air	1	1	Alligator mississippiensis	Unknown	Adult	Courtship	None	Garrick, Lang & Herzog (1978)
Gust	FED	Cent (Hz)	275	70	Air	18		Osteolaemus tetraspis	Unknown	Unknown	Unknown	None	Staniewicz et al. (2023)
Gust	FED	Cent (Hz)	411	121	Water	17	2	Osteolaemus tetraspis	Unknown	Adult	Unknown	None	Staniewicz et al. (2023)
Gust	FED	Cent (Hz)	464	160	Air	17	2	Osteolaemus tetraspis	Unknown	Adult	Unknown	None	Staniewicz et al. (2023)
Gust	FED	Dominant Frequency (Hz)	179	122	Air	18		Osteolaemus tetraspis	Unknown	Unknown	Unknown	None	Staniewicz et al. (2023)
Gust	FED	Dominant Frequency (Hz)	235	44	Water	17	2	Osteolaemus tetraspis	Unknown	Adult	Unknown	None	Staniewicz et al. (2023)
Gust	FED	Dominant Frequency (Hz)	259	71	Air	17	2	Osteolaemus tetraspis	Unknown	Adult	Unknown	None	Staniewicz et al. (2023)
Gust	FED	IQR (Hz)	257	111	Air	18		Osteolaemus tetraspis	Unknown	Unknown	Unknown	None	Staniewicz et al. (2023)
Gust	FED	IQR (Hz)	320	221	Water	17	2	Osteolaemus tetraspis	Unknown	Adult	Unknown	None	Staniewicz et al. (2023)
Gust	FED	IQR (Hz)	404	261	Air	17	2	Osteolaemus tetraspis	Unknown	Adult	Unknown	None	Staniewicz et al. (2023)
Gust	FED	Q25 (Hz)	130	52	Air	18		Osteolaemus tetraspis	Unknown	Unknown	Unknown	None	Staniewicz et al. (2023)
Gust	FED	Q25 (Hz)	205	31	Water	17	2	Osteolaemus tetraspis	Unknown	Adult	Unknown	None	Staniewicz et al. (2023)
Gust	FED	Q25 (Hz)	223	51	Air	17	2	Osteolaemus tetraspis	Unknown	Adult	Unknown	None	Staniewicz et al. (2023)
Gust	FED	Q75 (Hz)	387	123	Air	18		Osteolaemus tetraspis	Unknown	Unknown	Unknown	None	Staniewicz et al. (2023)
Gust	FED	Q75 (Hz)	525	229	Water	17	2	Osteolaemus tetraspis	Unknown	Adult	Unknown	None	Staniewicz et al. (2023)
Gust	FED	Q75 (Hz)	627	292	Air	17	2	Osteolaemus tetraspis	Unknown	Adult	Unknown	None	Staniewicz et al. (2023)
Gust	OT	Skewness	2.4	0.85	Air	18		Osteolaemus tetraspis	Unknown	Unknown	Unknown	None	Staniewicz et al. (2023)
Gust	OT	Skewness	3.47	1.24	Air	17	2	Osteolaemus tetraspis	Unknown	Adult	Unknown	None	Staniewicz et al. (2023)
Gust	OT	Skewness	5.45	1.5	Water	17	2	Osteolaemus tetraspis	Unknown	Adult	Unknown	None	Staniewicz et al. (2023)
Gust	OT	Spectral flatness [SFM]	0.364	0.262	Air	18		Osteolaemus tetraspis	Unknown	Unknown	Unknown	None	Staniewicz et al. (2023)
Gust	OT	Spectral flatness [SFM]	0.478	0.084	Water	17	2	Osteolaemus tetraspis	Unknown	Adult	Unknown	None	Staniewicz et al. (2023)
Gust	OT	Spectral flatness [SFM]	0.557	0.118	Air	17	2	Osteolaemus tetraspis	Unknown	Adult	Unknown	None	Staniewicz et al. (2023)
Gust	TW	Duration (s)	1.88	0.62	Air	18		Osteolaemus tetraspis	Unknown	Unknown	Unknown	None	Staniewicz et al. (2023)
Gust	TW	Duration (s)	2.34	0.6	Air	17	2	Osteolaemus tetraspis	Unknown	Adult	Unknown	None	Staniewicz et al. (2023)
Headslap	FED	Bandwidth (Hz)	50		Air	6		Alligator mississippiensis	Unknown	Adult	Courtship	None	Garrick, Lang & Herzog (1978)
Headslap	TW	Duration (s)	0.16		Air	6		Alligator mississippiensis	Unknown	Adult	Courtship	None	Garrick, Lang & Herzog (1978)
Headslap	TW	Duration [HOTA before HS] (s)	16.2		Air	113		Alligator mississippiensis	Unknown	Adult	Courtship	None	Vliet (1989)
Hiss	FED	Bandwidth (Hz)	1000		Air			Alligator mississippiensis	Unknown	Adult	Courtship	None	Garrick, Lang & Herzog (1978)
Hiss	FED	Dominant Frequency (Hz)	194	40.02	Air	147	120	Alligator sinensis	Unknown	Adult	Defence	None	Wang et al. (2007)
Hiss	TW	Duration (s)	1		Air			Alligator mississippiensis	Unknown	Adult	Courtship	None	Garrick, Lang & Herzog (1978)
Hiss	TW	Duration (s)	10.31	1.18	Air	98	120	Alligator sinensis	Unknown	Adult	Defence	None	Wang et al. (2007)
Hiss	TW	Duration [first note] (s)	4.87	0.63	Air	98	120	Alligator sinensis	Unknown	Adult	Defence	None	Wang et al. (2007)
Hiss	TW	Duration [second note] (s)	5.18	0.7	Air	98	120	Alligator sinensis	Unknown	Adult	Defence	None	Wang et al. (2007)
Hiss	TW	Intercall interval (s)	0.26	0.06	Air	98	120	Alligator sinensis	Unknown	Adult	Defence	None	Wang et al. (2007)
Hiss	TW	Duration (s)	0.4	0.018	Air	11	11	Caiman yacare	Female	Adult	Defence	Human presence	Sicuro et al. (2013)
Moan	FED	Bandwidth (Hz)	306	92	Water	5	14	Tomistoma schlegelii	Unknown	Adult	Courtship	None	Staniewicz et al. (2022)
Moan	FED	Dominant Frequency (Hz)	312	119	Water	5	14	Tomistoma schlegelii	Unknown	Adult	Courtship	None	Staniewicz et al. (2022)
Moan	FED	F0 (Hz)	141	35	Water	5	14	Tomistoma schlegelii	Unknown	Adult	Courtship	None	Staniewicz et al. (2022)
Moan	TW	Duration (s)	0.63	0.14	Water	5	14	Tomistoma schlegelii	Unknown	Adult	Courtship	None	Staniewicz et al. (2022)
Moo-1	FED	Cent (Hz)	344	83	Air	18		Osteolaemus tetraspis	Unknown	Unknown	Unknown	None	Staniewicz et al. (2023)
Moo-1	FED	Cent (Hz)	410	109	Water	9	2	Osteolaemus tetraspis	Unknown	Adult	Unknown	None	Staniewicz et al. (2023)
Moo-1	FED	Cent (Hz)	489	141	Air	9	2	Osteolaemus tetraspis	Unknown	Adult	Unknown	None	Staniewicz et al. (2023)
Moo-1	FED	Dominant Frequency (Hz)	224	50	Water	9	2	Osteolaemus tetraspis	Unknown	Adult	Unknown	None	Staniewicz et al. (2023)
Moo-1	FED	Dominant Frequency (Hz)	272	87	Air	9	2	Osteolaemus tetraspis	Unknown	Adult	Unknown	None	Staniewicz et al. (2023)
Moo	FED	Dominant Frequency (Hz)	273	57.01	Air	104	120	Alligator sinensis	Unknown	Adult	Aggression	None	Wang et al. (2007)
Moo-1	FED	Dominant Frequency (Hz)	313	152	Air	18		Osteolaemus tetraspis	Unknown	Unknown	Unknown	None	Staniewicz et al. (2023)
Moo-1	FED	IQR (Hz)	275	156	Air	18		Osteolaemus tetraspis	Unknown	Unknown	Unknown	None	Staniewicz et al. (2023)
Moo-1	FED	IQR (Hz)	304	249	Water	9	2	Osteolaemus tetraspis	Unknown	Adult	Unknown	None	Staniewicz et al. (2023)
Moo-1	FED	IQR (Hz)	449	217	Air	9	2	Osteolaemus tetraspis	Unknown	Adult	Unknown	None	Staniewicz et al. (2023)
Moo-1	FED	Q25 (Hz)	185	65	Air	18		Osteolaemus tetraspis	Unknown	Unknown	Unknown	None	Staniewicz et al. (2023)
Moo-1	FED	Q25 (Hz)	204	43	Water	9	2	Osteolaemus tetraspis	Unknown	Adult	Unknown	None	Staniewicz et al. (2023)
Moo-1	FED	Q25 (Hz)	244	59	Air	9	2	Osteolaemus tetraspis	Unknown	Adult	Unknown	None	Staniewicz et al. (2023)
Moo-1	FED	Q75 (Hz)	460	183	Air	18		Osteolaemus tetraspis	Unknown	Unknown	Unknown	None	Staniewicz et al. (2023)
Moo-1	FED	Q75 (Hz)	508	236	Water	9	2	Osteolaemus tetraspis	Unknown	Adult	Unknown	None	Staniewicz et al. (2023)
Moo-1	FED	Q75 (Hz)	693	241	Air	9	2	Osteolaemus tetraspis	Unknown	Adult	Unknown	None	Staniewicz et al. (2023)
Moo-1	OT	Skewness	2.55	0.67	Air	18		Osteolaemus tetraspis	Unknown	Unknown	Unknown	None	Staniewicz et al. (2023)
Moo-1	OT	Skewness	3.33	0.76	Air	9	2	Osteolaemus tetraspis	Unknown	Adult	Unknown	None	Staniewicz et al. (2023)
Moo-1	OT	Skewness	4.79	1.16	Water	9	2	Osteolaemus tetraspis	Unknown	Adult	Unknown	None	Staniewicz et al. (2023)
Moo-1	OT	Spectral flatness [SFM]	0.506	0.111	Water	9	2	Osteolaemus tetraspis	Unknown	Adult	Unknown	None	Staniewicz et al. (2023)
Moo-1	OT	Spectral flatness [SFM]	0.549	0.204	Air	18		Osteolaemus tetraspis	Unknown	Unknown	Unknown	None	Staniewicz et al. (2023)
Moo-1	OT	Spectral flatness [SFM]	0.604	0.11	Air	9	2	Osteolaemus tetraspis	Unknown	Adult	Unknown	None	Staniewicz et al. (2023)
Moo	TW	Duration (s)	1.03	0.27	Air	120	120	Alligator sinensis	Unknown	Adult	Aggression	None	Wang et al. (2007)
Moo-1	TW	Duration (s)	2.97	0.92	Air	9	2	Osteolaemus tetraspis	Unknown	Adult	Unknown	None	Staniewicz et al. (2023)
Moo-1	TW	Duration (s)	3.14	1	Air	18		Osteolaemus tetraspis	Unknown	Unknown	Unknown	None	Staniewicz et al. (2023)
Rumble	FED	Bandwidth (Hz)	523	168	Water	18	14	Tomistoma schlegelii	Unknown	Adult	Courtship	None	Staniewicz et al. (2022)
Rumble	FED	Cent (Hz)	63	8	Water	21	2	Osteolaemus tetraspis	Unknown	Adult	Unknown	None	Staniewicz et al. (2023)
Rumble	FED	Cent (Hz)	63	8	Air	54		Osteolaemus tetraspis	Unknown	Unknown	Unknown	None	Staniewicz et al. (2023)
Rumble	FED	Cent (Hz)	77	12	Air	21	2	Osteolaemus tetraspis	Unknown	Adult	Unknown	None	Staniewicz et al. (2023)
Rumble	FED	Dominant Frequency (Hz)	164	147	Water	18	14	Tomistoma schlegelii	Unknown	Adult	Courtship	None	Staniewicz et al. (2022)
Rumble	FED	Dominant Frequency (Hz)	35	7	Air	54		Osteolaemus tetraspis	Unknown	Unknown	Unknown	None	Staniewicz et al. (2023)
Rumble	FED	Dominant Frequency (Hz)	47	16	Water	21	2	Osteolaemus tetraspis	Unknown	Adult	Unknown	None	Staniewicz et al. (2023)
Rumble	FED	Dominant Frequency (Hz)	51	20	Air	21	2	Osteolaemus tetraspis	Unknown	Adult	Unknown	None	Staniewicz et al. (2023)
Rumble	FED	F0 (Hz)	18	10	Water	18	14	Tomistoma schlegelii	Unknown	Adult	Courtship	None	Staniewicz et al. (2022)
Rumble	FED	IQR (Hz)	42	13	Water	21	2	Osteolaemus tetraspis	Unknown	Adult	Unknown	None	Staniewicz et al. (2023)
Rumble	FED	IQR (Hz)	55	19	Air	54		Osteolaemus tetraspis	Unknown	Unknown	Unknown	None	Staniewicz et al. (2023)
Rumble	FED	IQR (Hz)	63	18	Air	21	2	Osteolaemus tetraspis	Unknown	Adult	Unknown	None	Staniewicz et al. (2023)
Rumble	FED	Q25 (Hz)	30	3	Air	54		Osteolaemus tetraspis	Unknown	Unknown	Unknown	None	Staniewicz et al. (2023)
Rumble	FED	Q25 (Hz)	39	5	Water	21	2	Osteolaemus tetraspis	Unknown	Adult	Unknown	None	Staniewicz et al. (2023)
Rumble	FED	Q25 (Hz)	41	8	Air	21	2	Osteolaemus tetraspis	Unknown	Adult	Unknown	None	Staniewicz et al. (2023)
Rumble	FED	Q75 (Hz)	105	22	Air	21	2	Osteolaemus tetraspis	Unknown	Adult	Unknown	None	Staniewicz et al. (2023)
Rumble	FED	Q75 (Hz)	81	15	Water	21	2	Osteolaemus tetraspis	Unknown	Adult	Unknown	None	Staniewicz et al. (2023)
Rumble	FED	Q75 (Hz)	85	20	Air	54		Osteolaemus tetraspis	Unknown	Unknown	Unknown	None	Staniewicz et al. (2023)
Rumble	OT	Skewness	1.85	0.51	Air	21	2	Osteolaemus tetraspis	Unknown	Adult	Unknown	None	Staniewicz et al. (2023)
Rumble	OT	Skewness	1.91	0.5	Water	21	2	Osteolaemus tetraspis	Unknown	Adult	Unknown	None	Staniewicz et al. (2023)
Rumble	OT	Skewness	3.47	0.67	Air	54		Osteolaemus tetraspis	Unknown	Unknown	Unknown	None	Staniewicz et al. (2023)
Rumble	OT	Spectral flatness [SFM]	0.454	0.103	Water	21	2	Osteolaemus tetraspis	Unknown	Adult	Unknown	None	Staniewicz et al. (2023)
Rumble	OT	Spectral flatness [SFM]	0.59	0.14	Air	54		Osteolaemus tetraspis	Unknown	Unknown	Unknown	None	Staniewicz et al. (2023)
Rumble	OT	Spectral flatness [SFM]	0.668	0.142	Air	21	2	Osteolaemus tetraspis	Unknown	Adult	Unknown	None	Staniewicz et al. (2023)
Rumble	TW	Duration (s)	1.78	0.48	Water	18	14	Tomistoma schlegelii	Unknown	Adult	Courtship	None	Staniewicz et al. (2022)
Rumble	TW	Duration (s)	2.07	0.7	Air	21	2	Osteolaemus tetraspis	Unknown	Adult	Unknown	None	Staniewicz et al. (2023)
Rumble	TW	Duration (s)	2.49	0.77	Air	54		Osteolaemus tetraspis	Unknown	Unknown	Unknown	None	Staniewicz et al. (2023)
Sub-audible vibration	TW	Duration [fifth in a bout] (s)	0.55		Air	1		Alligator mississippiensis	Male	Adult	Courtship	None	Vliet (1989)
Sub-audible vibration	TW	Duration [first in a a bout] (s)	1.35		Air	1		Alligator mississippiensis	Male	Adult	Courtship	None	Vliet (1989)
Toot	FED	Dominant Frequency (Hz)	186	60.5	Air	147	120	Alligator sinensis	Unknown	Adult	Courtship	None	Wang et al. (2007)
Toot	TW	Duration (s)	0.217	0.06	Air	154	120	Alligator sinensis	Unknown	Adult	Courtship	None	Wang et al. (2007)
Whine	FED	Dominant Frequency (Hz)	236	53.06	Air	101	120	Alligator sinensis	Unknown	Adult	Submission	None	Wang et al. (2007)
Whine	TW	Duration (s)	0.36	0.08	Air	107	120	Alligator sinensis	Unknown	Adult	Submission	None	Wang et al. (2007)
Pop	TW	Duration [first note] (s)	0.026	0.012	Water	16	6	Gavialis gangeticus	Male	Adult	Alert	None	Ajji M & Lang (2025)
Pop	TW	Duration [second note] (s)	0.026	0.012	Water	14	6	Gavialis gangeticus	Male	Adult	Alert	None	Ajji M & Lang (2025)
Pop	TW	Duration [third note] (s)	0.033	0.018	Water	5	30	Gavialis gangeticus	Male	Adult	Alert	None	Ajji M & Lang (2025)
Pop	TW	Intercall interval (s)	0.336	0.134	Water	14	6	Gavialis gangeticus	Male	Adult	Alert	None	Ajji M & Lang (2025)
Pop	TW	Intercall interval [2] (s)	0.526	0.09	Water	5	3	Gavialis gangeticus	Male	Adult	Alert	None	Ajji M & Lang (2025)
Pop	FED	Peak Frequency (Hz)	2831.63	2377.9	Water	16	6	Gavialis gangeticus	Male	Adult	Alert	None	Ajji M & Lang (2025)
Pop	FED	Cent (Hz)	2933.94	2365.97	Water	16	6	Gavialis gangeticus	Male	Adult	Alert	None	Ajji M & Lang (2025)
Pop	TW	Duration [first note] (s)	0.029	0.008	Water	7	4	Gavialis gangeticus	Male	Adult	Patrol	None	Ajji M & Lang (2025)
Pop	TW	Duration [second note] (s)	0.028	0.009	Water	6	4	Gavialis gangeticus	Male	Adult	Patrol	None	Ajji M & Lang (2025)
Pop	TW	Duration [third note] (s)	0.028		Water	1	1	Gavialis gangeticus	Male	Adult	Patrol	None	Ajji M & Lang (2025)
Pop	TW	Intercall interval (s)	0.334	0.045	Water	6	4	Gavialis gangeticus	Male	Adult	Patrol	None	Ajji M & Lang (2025)
Pop	TW	Intercall interval [2] (s)	0.522		Water	1	1	Gavialis gangeticus	Male	Adult	Patrol	None	Ajji M & Lang (2025)
Pop	FED	Peak Frequency (Hz)	2743.86	2365.97	Water	16	6	Gavialis gangeticus	Male	Adult	Patrol	None	Ajji M & Lang (2025)
Pop	FED	Cent (Hz)	3075.86	1907.09	Water	7	4	Gavialis gangeticus	Male	Adult	Patrol	None	Ajji M & Lang (2025)
