# Supplementary material for: Roars, Rumbles, and Resonance: A Systematic Review and Meta‐Analysis of Crocodylian Acoustic Signals
Source: Ecol Evol. 2026 Jan 22;16(1):e72494. doi: 10.1002/ece3.72494 (PMC12828176; doi:10.1002/ece3.72494)
Supplement: Supplementary file 2 — Table S4. Summary table of acoustic measurements _all species_Flores et al. 2025. [file ECE3-16-e72494-s001.xlsx]

## Sheet: Table S4. Summary Table
Acoustic Signal	Category	Parameter (Units)	mean ± S.D.	Sample location (air / water)	n	No. of individuals	Species	Sex	Life stage	Context	Induced	Citation	How data was synthesised for this table
Bellow	FED	Dominant Frequency (Hz)	~100	Air	Not provided	Not provided	Alligator mississippiensis	Unknown	Adult	Courtship		Vliet (1989)
Bellow	FED	Dominant Frequency (Hz)	119.97 ± 41.05	Air	479	30	Alligator mississippiensis	Male	Adult	Courtship		Reber et al. (2017)	Calculate mean and SD based on sex; Data provided courtesy of Stephan Reber, for this purpose.
Bellow	FED	Dominant Frequency (Hz)	125-200	Air	Not provided	Not provided	Alligator mississippiensis	Female	Adult	Courtship		Garrick, Lang & Herzog (1978)	Recategorised from 'bellow growl' to 'bellow'
Bellow	FED	Dominant Frequency (Hz)	126.12 ± 64.69	Air	161	13	Alligator mississippiensis	Female	Adult	Courtship		Reber et al. (2017)	Calculate mean and SD based on sex; Data provided courtesy of Stephan Reber, for this purpose.
Bellow	FED	Dominant Frequency (Hz)	145.50 ± 91.16	Air	58	1	Alligator sinensis	Female	Adult	Response to playbacks	Playbacks	Reber et al. (2015)	Day 1 and 2 mean and SD values recalculated for one mean + SD (weighted average values)
Bellow	FED	Dominant Frequency (Hz)	201 ± 42.32	Air	126	120 grouped	Alligator sinensis	Unknown	Adult	Assembling to mate		Wang et al. (2007)	Standard error converted to standard deviation
Bellow	FED	F0 (Hz)	54.79 ± 6.63	Air	223	30	Alligator mississippiensis	Male	Adult	Courtship		Reber et al. (2017)	Calculate mean and SD based on sex; Data provided courtesy of Stephan Reber, for this purpose.
Bellow	FED	F0 (Hz)	55.87 ± 7.01	Air	94	13	Alligator mississippiensis	Female	Adult	Courtship		Reber et al. (2017)	Calculate mean and SD based on sex; Data provided courtesy of Stephan Reber, for this purpose.
Bellow	FED	Formant [1] (Hz)	192.35 ± 36.23	Air	479	30	Alligator mississippiensis	Male	Adult	Courtship		Reber et al. (2017)	Calculate mean and SD based on sex; Data provided courtesy of Stephan Reber, for this purpose.
Bellow	FED	Formant [1] (Hz)	231.01 ± 51.46	Air	161	13	Alligator mississippiensis	Female	Adult	Courtship		Reber et al. (2017)	Calculate mean and SD based on sex; Data provided courtesy of Stephan Reber, for this purpose.
Bellow	FED	Formant [1] (Hz)	405.36 ± 195.12	Air	49	1	Alligator sinensis	Female	Adult	Response to playbacks	Playbacks	Reber et al. (2015)	Day 1 and 2 mean and SD values recalculated for one mean + SD (weighted average values)
Bellow	FED	Formant [2] (Hz)	1519.82 ± 299.57	Air	49	1	Alligator sinensis	Female	Adult	Response to playbacks	Playbacks	Reber et al. (2015)	Day 1 and 2 mean and SD values recalculated for one mean + SD (weighted average values)
Bellow	FED	Formant [2] (Hz)	439.98 ± 88.78	Air	479	30	Alligator mississippiensis	Male	Adult	Courtship		Reber et al. (2017)	Calculate mean and SD based on sex; Data provided courtesy of Stephan Reber, for this purpose.
Bellow	FED	Formant [2] (Hz)	671.82 ± 97.33	Air	161	13	Alligator mississippiensis	Female	Adult	Courtship		Reber et al. (2017)	Calculate mean and SD based on sex; Data provided courtesy of Stephan Reber, for this purpose.
Bellow	FED	Formant [3] (Hz)	1195.10 ± 155.19	Air	161	13	Alligator mississippiensis	Female	Adult	Courtship		Reber et al. (2017)	Calculate mean and SD based on sex; Data provided courtesy of Stephan Reber, for this purpose.
Bellow	FED	Formant [3] (Hz)	827.37 ± 113.56	Air	479	30	Alligator mississippiensis	Male	Adult	Courtship		Reber et al. (2017)	Calculate mean and SD based on sex; Data provided courtesy of Stephan Reber, for this purpose.
Bellow	FED	Formant [F1F2] (Hz)	247.63 ± 73.40	Air	479	30	Alligator mississippiensis	Male	Adult	Courtship		Reber et al. (2017)	Calculate mean and SD based on sex; Data provided courtesy of Stephan Reber, for this purpose.
Bellow	FED	Formant [F1F2] (Hz)	440.81 ± 85.44	Air	161	13	Alligator mississippiensis	Female	Adult	Courtship		Reber et al. (2017)	Calculate mean and SD based on sex; Data provided courtesy of Stephan Reber, for this purpose.
Bellow	FED	Formant [F2F3] (Hz)	387.39 ± 84.83	Air	479	30	Alligator mississippiensis	Male	Adult	Courtship		Reber et al. (2017)	Calculate mean and SD based on sex; Data provided courtesy of Stephan Reber, for this purpose.
Bellow	FED	Formant [F2F3] (Hz)	523.28 ± 114.85	Air	161	13	Alligator mississippiensis	Female	Adult	Courtship		Reber et al. (2017)	Calculate mean and SD based on sex; Data provided courtesy of Stephan Reber, for this purpose.
Bellow	FED	Pulse Frequency (Hz)	37.03 ± 7.67	Air	43	1	Alligator sinensis	Female	Adult	Response to playbacks	Playbacks	Reber et al. (2015)	Day 1 and 2 mean and SD values recalculated for one mean + SD (weighted average values)
Bellow	TW	Duration (s)	0.56	Air	2	1	Melanosuchus niger	Female	Adult	Response to distress calls of young		Vergne et al. (2009)
Bellow	TW	Duration (s)	0.91	Air	7	Not provided	Alligator mississippiensis	Female	Adult	Courtship		Garrick, Lang & Herzog (1978)	Recategorised from 'bellow growl' to 'bellow'
Bellow	TW	Duration (s)	0.43 ± 0.04	Air	58	1	Alligator sinensis	Female	Adult	Response to playbacks	Playbacks	Reber et al. (2015)	Day 1 and 2 mean and SD values recalculated for one mean + SD (weighted average values)
Bellow	TW	Duration (s)	0.56 ± 0.08	Air	133	120 grouped	Alligator sinensis	Unknown	Adult	Assembling to mate		Wang et al. (2007)	Standard error converted to standard deviation; values converted from milliseconds to seconds
Bellow	TW	Duration [chorus / day] (s)	2124	Air	60	Not provided	Alligator mississippiensis	Unknown	Adult	Courtship		Vliet (1989)	Recalculate from minutes to seconds
Bellow	TW	Duration [Chorus] (s)	624 ± 146.20	Air	95	120 grouped	Alligator sinensis	Unknown	Adult	Assembling to mate		Wang et al. (2007)	Standard error converted to standard deviation; values converted from minutes to seconds
Bellow	TW	Duration [Cycle] (s)	5.29	Air	132	Not provided	Alligator mississippiensis	Female	Adult	Courtship		Vliet (1989)
Bellow	TW	Duration [Cycle] (s)	6.65	Air	352	Not provided	Alligator mississippiensis	Male	Adult	Courtship		Vliet (1989)
Bellow	TW	Intercall interval (s)	2.8	Air	7	Not provided	Alligator mississippiensis	Female	Adult	Courtship		Garrick, Lang & Herzog (1978)	Recategorised from 'bellow growl' to 'bellow'
Bellow	FED	Dominant Frequency (Hz)	35.5 ± 9.7	Water	~100	30 grouped	Alligator mississippiensis	Unknown	Adult	Response to playbacks	Playbacks	Todd (2007)
Bellow	FED	Dominant Frequency (Hz)	50-250	Air	Not provided	Not provided	Alligator mississippiensis	Unknown	Adult	Courtship		Garrick, Lang & Herzog (1978)
Bellow	FED	Dominant Frequency (Hz)	94 ± 65	Air	~100	30 grouped	Alligator mississippiensis	Unknown	Adult	Response to playbacks	Playbacks	Todd (2007)
Bellow	TW	Duration (s)	1.71 ± 0.38	Air	29	6	Alligator mississippiensis	Female	Adult	Courtship		Garrick, Lang & Herzog (1978)	Standard error converted to standard deviation
Bellow	TW	Duration (s)	1.83 ± 0.40	Air	63	5	Alligator mississippiensis	Male	Adult	Courtship		Garrick, Lang & Herzog (1978)	Standard error converted to standard deviation
Bellow	TW	Duration [Cycle] (s)	4.27 ± 1.21	Air	20	6	Alligator mississippiensis	Female	Adult	Courtship		Garrick, Lang & Herzog (1978)	Standard error converted to standard deviation
Bellow	TW	Duration [Cycle] (s)	5.73 ± 0.85	Air	43	5	Alligator mississippiensis	Male	Adult	Courtship		Garrick, Lang & Herzog (1978)	Standard error converted to standard deviation
Bellow	TW	Intercall interval (s)	2.60 ± 0.94	Air	20	6	Alligator mississippiensis	Female	Adult	Courtship		Garrick, Lang & Herzog (1978)	Standard error converted to standard deviation
Bellow	TW	Intercall interval (s)	3.94 ± 1.26	Air	40	5	Alligator mississippiensis	Male	Adult	Courtship		Garrick, Lang & Herzog (1978)	Standard error converted to standard deviation
Bubbles	FED	Bandwidth (Hz)	1068 ± 562	Water	8	14	Tomistoma schlegelii	Unknown	Adult	Courtship		Staniewicz et al. (2022)
Bubbles	FED	Dominant Frequency (Hz)	407 ± 154	Water	8	14	Tomistoma schlegelii	Unknown	Adult	Courtship		Staniewicz et al. (2022)
Bubbles	TW	Duration (s)	2.06 ± 1.54	Water	8	14	Tomistoma schlegelii	Unknown	Adult	Courtship		Staniewicz et al. (2022)
Contact call	FED	Bandwidth (Hz)	3848 ± 660	Air	25	5	Crocodylus niloticus	Unknown	Pre-hatching	Group cohesion		Vergne et al. (2009)	Recategorised from 'pre-hatching call' to 'contact call'
Contact call	FED	Bandwidth (Hz)	2573 ± 193	Air	25	5	Melanosuchus niger	Unknown	Hatchling	Response to playbacks	Playbacks	Vergne et al. (2012)
Contact call	FED	Bandwidth (Hz)	3289 ± 694	Air	25	5	Caiman crocodilus	Unknown	Hatchling	Response to playbacks	Playbacks	Vergne et al. (2012)
Contact call	FED	Bandwidth (Hz)	3924 ± 760	Air	25	5	Crocodylus niloticus	Unknown	Hatchling	Hatching synchrony		Vergne et al. (2009)
Contact call	FED	Bandwidth (Hz)	4996 ± 803	Air	25	5	Crocodylus niloticus	Unknown	Hatchling	Group cohesion		Vergne et al. (2009)	Recategorised from 'post-hatching call' to 'contact call'
Contact call	FED	Cent (Hz)	415 ± 216	Air	100	20-30 grouped	Melanosuchus niger	Unknown	Juvenile	Response to playbacks	Playbacks	Vergne et al. (2011)
Contact call	FED	Dominant Frequency (Hz)	466 ± 72	Air	25	5	Crocodylus niloticus	Unknown	Pre-hatching	Group cohesion		Vergne et al. (2009)	Recategorised from 'pre-hatching call' to 'contact call'
Contact call	FED	Dominant Frequency (Hz)	599 ± 123	Air	25	5	Caiman crocodilus	Unknown	Hatchling	Response to playbacks	Playbacks	Vergne et al. (2012)
Contact call	FED	Dominant Frequency (Hz)	1138 ± 181	Air	25	5	Crocodylus niloticus	Unknown	Hatchling	Group cohesion		Vergne et al. (2009)	Recategorised from 'post-hatching call' to 'contact call'
Contact call	FED	Dominant Frequency (Hz)	651 ± 242	Air	25	5	Melanosuchus niger	Unknown	Hatchling	Response to playbacks	Playbacks	Vergne et al. (2012)
Contact call	FED	Dominant Frequency (Hz)	912 ± 138	Air	25	5	Crocodylus niloticus	Unknown	Hatchling	Hatching synchrony		Vergne et al. (2009)
Contact call	FED	F0 [MAX] (Hz)	292 ± 68	Air	100	20-30 grouped	Melanosuchus niger	Unknown	Juvenile	Response to playbacks	Playbacks	Vergne et al. (2011)
Contact call	FED	F0 [MAX] (Hz)	319 ± 65	Air	25	5	Melanosuchus niger	Unknown	Hatchling	Response to playbacks	Playbacks	Vergne et al. (2012)
Contact call	FED	F0 [MAX] (Hz)	379 ± 122	Air	25	5	Caiman crocodilus	Unknown	Hatchling	Response to playbacks	Playbacks	Vergne et al. (2012)
Contact call	FED	F0 [MAX] (Hz)	506 ± 115	Air	25	5	Crocodylus niloticus	Unknown	Hatchling	Hatching synchrony		Vergne et al. (2009)
Contact Call	FED	F0 [MAX] (Hz)	512.461 ± 254.95	Air	104	6	Alligator mississippiensis	Unknown	Juvenile	Feeding	Feeding	Riede, Tokuda & Farmer (2011)	Mean and SD values for observations from 6 individuals recalculated to one mean + SD (weighted average values)
Contact call	FED	F0 [MAX] (Hz)	566 ± 44	Air	25	5	Crocodylus niloticus	Unknown	Pre-hatching	Group cohesion		Vergne et al. (2009)	Recategorised from 'pre-hatching call' to 'contact call'
Contact call	FED	F0 [MAX] (Hz)	622 ± 103	Air	25	5	Crocodylus niloticus	Unknown	Hatchling	Group cohesion		Vergne et al. (2009)	Recategorised from 'post-hatching call' to 'contact call'
Contact call	FED	F0 [Q1] (Hz)	246 ± 54	Air	100	20-30 grouped	Melanosuchus niger	Unknown	Juvenile	Response to playbacks	Playbacks	Vergne et al. (2011)
Contact call	FED	Mean frequency (Hz)	540 ± 196	Air	100	20-30 grouped	Melanosuchus niger	Unknown	Juvenile	Response to playbacks	Playbacks	Vergne et al. (2011)
Contact call	FED	Q25 (Hz)	242 ± 153	Air	100	20-30 grouped	Melanosuchus niger	Unknown	Juvenile	Response to playbacks	Playbacks	Vergne et al. (2011)
Contact call	FED	Q75 (Hz)	946 ± 223	Air	100	20-30 grouped	Melanosuchus niger	Unknown	Juvenile	Response to playbacks	Playbacks	Vergne et al. (2011)
Contact call	TED	F0 [END] (Hz)	600	Air	Not provided	Not provided	Crocodylus acutus	Unknown	Pre-hatching	Hatching synchrony		Campbell (1973)	Converted from kHz to Hz; Recategorised from 'pre-hatching call' to 'contact call'
Contact call	TED	F0 [END] (Hz)	176 ± 21	Air	25	5	Crocodylus niloticus	Unknown	Pre-hatching	Group cohesion		Vergne et al. (2009)	Recategorised from 'pre-hatching call' to 'contact call'
Contact call	TED	F0 [END] (Hz)	144 ± 37	Air	100	20-30 grouped	Melanosuchus niger	Unknown	Juvenile	Response to playbacks	Playbacks	Vergne et al. (2011)
Contact call	TED	F0 [END] (Hz)	149 ± 49	Air	25	5	Caiman crocodilus	Unknown	Hatchling	Response to playbacks	Playbacks	Vergne et al. (2012)
Contact call	TED	F0 [END] (Hz)	157 ± 44	Air	25	5	Crocodylus niloticus	Unknown	Hatchling	Group cohesion		Vergne et al. (2009)	Recategorised from 'post-hatching call' to 'contact call'
Contact call	TED	F0 [END] (Hz)	169 ± 46	Air	25	5	Melanosuchus niger	Unknown	Hatchling	Response to playbacks	Playbacks	Vergne et al. (2012)
Contact call	TED	F0 [END] (Hz)	211 ± 61	Air	25	5	Crocodylus niloticus	Unknown	Hatchling	Hatching synchrony		Vergne et al. (2009)
Contact Call	TED	F0 [END] (Hz)	65.15 ± 45.81	Air	104	6	Alligator mississippiensis	Unknown	Juvenile	Feeding	Feeding	Riede, Tokuda & Farmer (2011)	Mean and SD values for observations from 6 individuals recalculated to one mean + SD (weighted average values)
Contact call	TED	F0 [START] (Hz)	600	Air	Not provided	Not provided	Crocodylus acutus	Unknown	Pre-hatching	Hatching synchrony		Campbell (1973)	Converted from kHz to Hz; Recategorised from 'pre-hatching call' to 'contact call'
Contact Call	TED	F0 [START] (Hz)	469.54 ± 275.64	Air	104	6	Alligator mississippiensis	Unknown	Juvenile	Feeding	Feeding	Riede, Tokuda & Farmer (2011)	Mean and SD values for observations from 6 individuals recalculated to one mean + SD (weighted average values)
Contact call	TED	Frequency modulation slope [Q1 / Slope 1] (Hz/s)	-1935 ± 819	Air	100	20-30 grouped	Melanosuchus niger	Unknown	Juvenile	Response to playbacks	Playbacks	Vergne et al. (2011)
Contact call	TED	Frequency modulation slope [Q1 / Slope 1] (Hz/s)	-2225 ± 1536	Air	25	5	Crocodylus niloticus	Unknown	Hatchling	Response to playbacks	Playbacks	Vergne et al. (2012)
Contact call	TED	Frequency modulation slope [Q1 / Slope 1] (Hz/s)	-2555 ± 608	Air	25	5	Crocodylus niloticus	Unknown	Pre-hatching	Group cohesion		Vergne et al. (2009)	Recategorised from 'pre-hatching call' to 'contact call'
Contact call	TED	Frequency modulation slope [Q1 / Slope 1] (Hz/s)	-2784 ± 1607	Air	25	5	Melanosuchus niger	Unknown	Hatchling	Response to playbacks	Playbacks	Vergne et al. (2012)
Contact call	TED	Frequency modulation slope [Q1 / Slope 1] (Hz/s)	-4005 ± 1784	Air	25	5	Caiman crocodilus	Unknown	Hatchling	Response to playbacks	Playbacks	Vergne et al. (2012)
Contact call	TED	Frequency modulation slope [Q1-Q2] (Hz/s)	-1873 ± 441	Air	25	5	Crocodylus niloticus	Unknown	Hatchling	Group cohesion		Vergne et al. (2009)	Recategorised from 'post-hatching call' to 'contact call'
Contact call	TED	Frequency modulation slope [Q1-Q2] (Hz/s)	-1292 ± 429	Air	25	5	Crocodylus niloticus	Unknown	Hatchling	Hatching synchrony		Vergne et al. (2009)
Contact call	TED	Frequency modulation slope [Q2-Q4] (Hz/s)	- 1291 ± 429	Air	25	5	Crocodylus niloticus	Unknown	Hatchling	Response to playbacks	Playbacks	Vergne et al. (2012)
Contact call	TED	Frequency modulation slope [Q2-Q4] (Hz/s)	- 1437 ± 595	Air	25	5	Melanosuchus niger	Unknown	Hatchling	Response to playbacks	Playbacks	Vergne et al. (2012)
Contact call	TED	Frequency modulation slope [Q2-Q4] (Hz/s)	- 2091 ± 1048	Air	25	5	Caiman crocodilus	Unknown	Hatchling	Response to playbacks	Playbacks	Vergne et al. (2012)
Contact call	TED	Frequency modulation slope [Q2-Q4] (Hz/s)	- 2598 ± 1557	Air	100	20-30 grouped	Melanosuchus niger	Unknown	Juvenile	Response to playbacks	Playbacks	Vergne et al. (2011)
Contact call	TED	Frequency modulation slope [Q3-Q4] (Hz/s)	- 2225 ± 1536	Air	25	5	Crocodylus niloticus	Unknown	Hatchling	Hatching synchrony		Vergne et al. (2009)
Contact call	TED	Frequency modulation slope [Q3-Q4] (Hz/s)	- 3524 ± 1133	Air	25	5	Crocodylus niloticus	Unknown	Pre-hatching	Group cohesion		Vergne et al. (2009)	Recategorised from 'pre-hatching call' to 'contact call'
Contact call	TED	Frequency modulation slope [Q3-Q4] (Hz/s)	- 4687 ± 1822	Air	25	5	Crocodylus niloticus	Unknown	Hatchling	Group cohesion		Vergne et al. (2009)	Recategorised from 'post-hatching call' to 'contact call'
Contact call	TW	D1/4 [F0MAX 1/4] (s)	0.02 ± 0.03	Air	100	20-30 grouped	Melanosuchus niger	Unknown	Juvenile	Response to playbacks	Playbacks	Vergne et al. (2011)
Contact call	TW	Duration (s)	0.2	Air	Not provided	Not provided	Crocodylus acutus	Unknown	Pre-hatching	Hatching synchrony		Campbell (1973)	Converted from a fraction, to seconds; Recategorised from 'pre-hatching call' to 'contact call'
Contact call	TW	Duration (s)	0.08 ± 0.09	Air	100	20-30 grouped	Melanosuchus niger	Unknown	Juvenile	Response to playbacks	Playbacks	Vergne et al. (2011)
Contact call	TW	Duration (s)	0.085 ± 0.014	Air	25	5	Melanosuchus niger	Unknown	Hatchling	Response to playbacks	Playbacks	Vergne et al. (2012)
Contact call	TW	Duration (s)	0.09 ± 0.024	Air	25	5	Caiman crocodilus	Unknown	Hatchling	Response to playbacks	Playbacks	Vergne et al. (2012)
Contact call	TW	Duration (s)	0.156 ± 0.024	Air	25	5	Crocodylus niloticus	Unknown	Pre-hatching	Group cohesion		Vergne et al. (2009)	Recategorised from 'pre-hatching call' to 'contact call'
Contact call	TW	Duration (s)	0.182 ± 0.025	Air	25	5	Crocodylus niloticus	Unknown	Hatchling	Group cohesion		Vergne et al. (2009)	Recategorised from 'post-hatching call' to 'contact call'
Contact Call	TW	Duration (s)	0.19 ± 0.13	Air	104	6	Alligator mississippiensis	Unknown	Juvenile	Feeding	Feeding	Riede, Tokuda & Farmer (2011)	Milliseconds converted to seconds; Mean and SD values for observations from 6 individuals recalculated to one mean + SD (weighted average values)
Contact call	TW	Duration (s)	0.195 ± 0.029	Air	25	5	Crocodylus niloticus	Unknown	Hatchling	Group cohesion		Vergne et al. (2009); Vergne et al. (2012)
Contact call	TED	F0 [END] (Hz)	200	Air	Not provided	Not provided	Caiman crocodilus	Unknown	Juvenile	Response to playbacks	Playbacks	Campbell (1973)	Converted from kHz to Hz
Contact call	TED	F0 [START] (Hz)	700	Air	Not provided	Not provided	Caiman crocodilus	Unknown	Juvenile	Response to playbacks	Playbacks	Campbell (1973)	Converted from kHz to Hz
Contact call	TW	Duration (s)	0.11	Air	Not provided	Not provided	Caiman crocodilus	Unknown	Juvenile	Response to playbacks	Playbacks	Campbell (1973)	converted from a fraction, to seconds
Cough	FED	Bandwidth (Hz)	512 ± 190	Water	141	14	Tomistoma schlegelii	Unknown	Adult	Courtship		Staniewicz et al. (2022)
Cough	FED	Dominant Frequency (Hz)	<300	Air	Not provided	Not provided	Alligator mississippiensis	Unknown	Adult	Courtship		Garrick, Lang & Herzog (1978)
Cough	FED	Dominant Frequency (Hz)	89 ± 123	Water	141	14	Tomistoma schlegelii	Unknown	Adult	Courtship		Staniewicz et al. (2022)
Cough	FED	F0 (Hz)	26 ± 12	Water	141	14	Tomistoma schlegelii	Unknown	Adult	Courtship		Staniewicz et al. (2022)
Cough	TW	Duration (s)	0.2	Air	Not provided	Not provided	Alligator mississippiensis	Unknown	Adult	Courtship		Garrick, Lang & Herzog (1978)
Cough	TW	Duration (s)	0.31 ± 0.08	Water	141	14	Tomistoma schlegelii	Unknown	Adult	Courtship		Staniewicz et al. (2022)
Distress call	FED	Bandwidth (Hz)	>15000	Air	159	4	Tomistoma schlegelii	Unknown	Juvenile & Sub-adult	Threat response	Capture	Bonke et al. (2015)
Distress call	FED	Bandwidth (Hz)	8553 ± 1522	Air	25	5	Crocodylus niloticus	Unknown	Hatchling	Solicit adult protection		Vergne et al. (2009)
Distress call	FED	Cent (Hz)	863	Air	Mean 19/individual	6	Alligator mississippiensis	Unknown	Sub-adult (100-<120cm)	Threat response	Capture	Chabert et al. (2015)
Distress call	FED	Cent (Hz)	958	Air	Mean 19/individual	1	Alligator mississippiensis	Unknown	Juvenile (40-<60cm)	Threat response	Capture	Chabert et al. (2015)
Distress call	FED	Cent (Hz)	1009	Air	Mean 12/individual	1	Caiman crocodilus	Unknown	Juvenile (60-<80cm)	Threat response	Capture	Chabert et al. (2015)
Distress call	FED	Cent (Hz)	1555	Air	Mean 12/individual	1	Crocodylus niloticus	Unknown	Sub-adult (100-<120cm)	Threat response	Capture	Chabert et al. (2015)
Distress call	FED	Cent (Hz)	1988	Air	Mean 7/individual	1	Crocodylus intermedius	Unknown	Sub-adult (80-<100cm)	Threat response	Capture	Chabert et al. (2015)
Distress call	FED	Cent (Hz)	2075	Air	Mean 7/individual	1	Crocodylus intermedius	Unknown	Sub-adult (100-<120cm)	Threat response	Capture	Chabert et al. (2015)
Distress call	FED	Cent (Hz)	2084	Air	Mean 7/individual	1	Crocodylus intermedius	Unknown	Juvenile (40-<60cm)	Threat response	Capture	Chabert et al. (2015)
Distress call	FED	Cent (Hz)	2366	Air	Mean 19/individual	1	Crocodylus moreletii	Unknown	Juvenile (60-<80cm)	Threat response	Capture	Chabert et al. (2015)
Distress call	FED	Cent (Hz)	2897	Air	Mean 7/individual	1	Crocodylus intermedius	Unknown	Hatchling (20 - <40cm)	Threat response	Capture	Chabert et al. (2015)
Distress call	FED	Cent (Hz)	1035 ± 120	Air	Mean 19/individual	23	Alligator mississippiensis	Unknown	Juvenile (60-<80cm)	Threat response	Capture	Chabert et al. (2015)
Distress call	FED	Cent (Hz)	1164 ± 106	Air	Mean 19/individual	31	Alligator mississippiensis	Unknown	Hatchling (20 - <40cm)	Threat response	Capture	Chabert et al. (2015)
Distress call	FED	Cent (Hz)	1377 ± 69	Air	Mean 12/individual	3	Caiman crocodilus	Unknown	Juvenile (40-<60cm)	Threat response	Capture	Chabert et al. (2015)
Distress call	FED	Cent (Hz)	1766 ± 330	Air	Mean 12/individual	5	Caiman crocodilus	Unknown	Hatchling (20 - <40cm)	Threat response	Capture	Chabert et al. (2015)
Distress call	FED	Cent (Hz)	2161 ± 159	Air	Mean 12/individual	13	Crocodylus niloticus	Unknown	Sub-adult (80-<100cm)	Threat response	Capture	Chabert et al. (2015)
Distress call	FED	Cent (Hz)	2187 ± 338	Air	Mean 12/individual	11	Crocodylus niloticus	Unknown	Juvenile (60-<80cm)	Threat response	Capture	Chabert et al. (2015)
Distress call	FED	Cent (Hz)	2269 ± 232	Air	Mean 7/individual	10	Crocodylus intermedius	Unknown	Juvenile (60-<80cm)	Threat response	Capture	Chabert et al. (2015)
Distress call	FED	Cent (Hz)	2429 ± 102	Air	Mean 19/individual	4	Crocodylus moreletii	Unknown	Juvenile (40-<60cm)	Threat response	Capture	Chabert et al. (2015)
Distress call	FED	Cent (Hz)	2448 ± 519	Air	Mean 12/individual	17	Crocodylus niloticus	Unknown	Juvenile (40-<60cm)	Threat response	Capture	Chabert et al. (2015)
Distress call	FED	Cent (Hz)	2490 ± 540	Air	Mean 12/individual	18	Crocodylus niloticus	Unknown	Hatchling (20 - <40cm)	Threat response	Capture	Chabert et al. (2015)
Distress call	FED	Cent (Hz)	884 ± 108	Air	Mean 19/individual	15	Alligator mississippiensis	Unknown	Sub-adult (80-<100cm)	Threat response	Capture	Chabert et al. (2015)
Distress call	FED	Cent (Hz)	894 ± 237	Air	100	20-30 grouped	Melanosuchus niger	Unknown	Juvenile	Response to playbacks	Playbacks	Vergne et al. (2011)
Distress call	FED	Dominant Frequency (Hz)	>8000	Air	590	8	Alligator mississippiensis	Unknown	Juvenile	Distress	Pinching	Herzog & Burghardt (1977)	Recategorised from 'screech' to 'distress call'
Distress call	FED	Dominant Frequency (Hz)	1000-200	Air	590	8	Alligator mississippiensis	Unknown	Juvenile	Distress	Pinching	Herzog & Burghardt (1977)	Recategorised from 'moan' to 'distress call'
Distress call	FED	Dominant frequency (Hz)	1155.13 ± 359.06	Air	39	3	Gavialis gangeticus	Unknown	Juvenile	Threat response	Capture	Bonke et al. (2015)	Lifestage determined by TL as per Webb & Messel (1978); Individuals combined for calculation of weighted mean and sd. Kilohertz converted to hertz.
Distress call	FED	Dominant Frequency (Hz)	1167 ± 76.4	Air	20	1	Caiman crocodilus	Unknown	Hatchling	Distress	Pinching	Roberto & Botero-Arias (2013)	Recategorised from 'screech' to 'distress call'
Distress call	FED	Dominant Frequency (Hz)	1231.7 ± 220.2	Air	20	1	Caiman crocodilus	Unknown	Hatchling	Distress	Pinching	Roberto & Botero-Arias (2013)	Recategorised from 'moan' to 'distress call'
Distress call	FED	Dominant frequency (Hz)	1399.25 ± 250.78	Air	118	3	Tomistoma schlegelii	Unknown	Juvenile	Threat response	Capture	Bonke et al. (2015)	Lifestage determined by TL as per Webb & Messel (1978); Weighted averages of mean and sd calculated based on lifestage from TL. Mouth open and closed datasets calculated jointly. Kilohertz converted to hertz.
Distress call	FED	Dominant frequency (Hz)	321 ± 140	Air	28	1	Tomistoma schlegelii	Unknown	Sub-adult	Threat response	Capture	Bonke et al. (2015)	Lifestage determined by TL as per Webb & Messel (1978); Kilohertz converted to hertz.
Distress call	FED	Dominant Frequency (Hz)	3564 ± 501	Air	25	5	Crocodylus niloticus	Unknown	Hatchling	Solicit adult protection		Vergne et al. (2009)
Distress call	FED	F0 (Hz)	222	Air	Mean 12/individual	1	Crocodylus niloticus	Unknown	Sub-adult (100-<120cm)	Threat response	Capture	Chabert et al. (2015)
Distress call	FED	F0 (Hz)	358	Air	Mean 12/individual	1	Caiman crocodilus	Unknown	Juvenile (60-<80cm)	Threat response	Capture	Chabert et al. (2015)
Distress call	FED	F0 (Hz)	377	Air	Mean 19/individual	1	Crocodylus moreletii	Unknown	Juvenile (60-<80cm)	Threat response	Capture	Chabert et al. (2015)
Distress call	FED	F0 (Hz)	402	Air	Mean 7/individual	1	Crocodylus intermedius	Unknown	Sub-adult (80-<100cm)	Threat response	Capture	Chabert et al. (2015)
Distress call	FED	F0 (Hz)	405	Air	Mean 7/individual	1	Crocodylus intermedius	Unknown	Juvenile (40-<60cm)	Threat response	Capture	Chabert et al. (2015)
Distress call	FED	F0 (Hz)	413	Air	Mean 7/individual	1	Crocodylus intermedius	Unknown	Sub-adult (100-<120cm)	Threat response	Capture	Chabert et al. (2015)
Distress call	FED	F0 (Hz)	418	Air	Mean 19/individual	1	Alligator mississippiensis	Unknown	Juvenile (40-<60cm)	Threat response	Capture	Chabert et al. (2015)
Distress call	FED	F0 (Hz)	432	Air	Mean 7/individual	1	Crocodylus intermedius	Unknown	Hatchling (20 - <40cm)	Threat response	Capture	Chabert et al. (2015)
Distress call	FED	F0 (Hz)	273 ± 8.0	Air	19	1	Tomistoma schlegelii	Unknown	Sub-adult	Threat response	Capture	Bonke et al. (2015)	Lifestage determined by TL as per Webb & Messel (1978); Kilohertz converted to hertz.
Distress call	FED	F0 (Hz)	349.91 ± 23.90	Air	118	3	Tomistoma schlegelii	Unknown	Juvenile	Threat response	Capture	Bonke et al. (2015)	Lifestage determined by TL as per Webb & Messel (1978); Weighted averages of mean and sd calculated based on lifestage from TL. Mouth open and closed datasets calculated jointly. Kilohertz converted to hertz.
Distress call	FED	F0 (Hz)	376 ± 49	Air	Mean 12/individual	5	Caiman crocodilus	Unknown	Hatchling (20 - <40cm)	Threat response	Capture	Chabert et al. (2015)
Distress call	FED	F0 (Hz)	383 ± 75	Air	Mean 12/individual	3	Caiman crocodilus	Unknown	Juvenile (40-<60cm)	Threat response	Capture	Chabert et al. (2015)
Distress call	FED	F0 (Hz)	389 ± 47	Air	Mean 12/individual	13	Crocodylus niloticus	Unknown	Sub-adult (80-<100cm)	Threat response	Capture	Chabert et al. (2015)
Distress call	FED	F0 (Hz)	405 ± 55	Air	Mean 19/individual	6	Alligator mississippiensis	Unknown	Sub-adult (100-<120cm)	Threat response	Capture	Chabert et al. (2015)
Distress call	FED	F0 (Hz)	412 ± 51	Air	Mean 12/individual	11	Crocodylus niloticus	Unknown	Juvenile (60-<80cm)	Threat response	Capture	Chabert et al. (2015)
Distress call	FED	F0 (Hz)	413 ± 67	Air	Mean 19/individual	4	Crocodylus moreletii	Unknown	Juvenile (40-<60cm)	Threat response	Capture	Chabert et al. (2015)
Distress call	FED	F0 (Hz)	416 ± 58	Air	Mean 12/individual	17	Crocodylus niloticus	Unknown	Juvenile (40-<60cm)	Threat response	Capture	Chabert et al. (2015)
Distress call	FED	F0 (Hz)	433 ± 70	Air	Mean 7/individual	10	Crocodylus intermedius	Unknown	Juvenile (60-<80cm)	Threat response	Capture	Chabert et al. (2015)
Distress call	FED	F0 (Hz)	456 ± 93	Air	Mean 12/individual	18	Crocodylus niloticus	Unknown	Hatchling (20 - <40cm)	Threat response	Capture	Chabert et al. (2015)
Distress call	FED	F0 (Hz)	459 ± 73	Air	Mean 19/individual	15	Alligator mississippiensis	Unknown	Sub-adult (80-<100cm)	Threat response	Capture	Chabert et al. (2015)
Distress call	FED	F0 (Hz)	461 ± 70	Air	Mean 19/individual	23	Alligator mississippiensis	Unknown	Juvenile (60-<80cm)	Threat response	Capture	Chabert et al. (2015)
Distress call	FED	F0 (Hz)	593 ± 83	Air	Mean 19/individual	31	Alligator mississippiensis	Unknown	Hatchling (20 - <40cm)	Threat response	Capture	Chabert et al. (2015)
Distress call	FED	F0 (Hz)	818.02 ± 0.42	Air	39	3	Gavialis gangeticus	Unknown	Juvenile	Threat response	Capture	Bonke et al. (2015)	Lifestage determined by TL as per Webb & Messel (1978); Individuals combined for calculation of weighted mean and sd. Kilohertz converted to hertz.
Distress call	FED	F0 [MAX] (Hz)	351	Air	Mean 12/individual	1	Crocodylus niloticus	Unknown	Sub-adult (100-<120cm)	Threat response	Capture	Chabert et al. (2015)
Distress call	FED	F0 [MAX] (Hz)	623	Air	Mean 7/individual	1	Crocodylus intermedius	Unknown	Hatchling (20 - <40cm)	Threat response	Capture	Chabert et al. (2015)
Distress call	FED	F0 [MAX] (Hz)	657	Air	Mean 7/individual	1	Crocodylus intermedius	Unknown	Juvenile (40-<60cm)	Threat response	Capture	Chabert et al. (2015)
Distress call	FED	F0 [MAX] (Hz)	658	Air	Mean 12/individual	1	Caiman crocodilus	Unknown	Juvenile (60-<80cm)	Threat response	Capture	Chabert et al. (2015)
Distress call	FED	F0 [MAX] (Hz)	671	Air	Mean 7/individual	1	Crocodylus intermedius	Unknown	Sub-adult (80-<100cm)	Threat response	Capture	Chabert et al. (2015)
Distress call	FED	F0 [MAX] (Hz)	671	Air	Mean 19/individual	1	Crocodylus moreletii	Unknown	Juvenile (60-<80cm)	Threat response	Capture	Chabert et al. (2015)
Distress call	FED	F0 [MAX] (Hz)	790	Air	Mean 7/individual	1	Crocodylus intermedius	Unknown	Sub-adult (100-<120cm)	Threat response	Capture	Chabert et al. (2015)
Distress call	FED	F0 [MAX] (Hz)	893	Air	Mean 19/individual	1	Alligator mississippiensis	Unknown	Juvenile (40-<60cm)	Threat response	Capture	Chabert et al. (2015)
Distress call	FED	F0 [MAX] (Hz)	1094 ± 217	Air	Mean 19/individual	15	Alligator mississippiensis	Unknown	Sub-adult (80-<100cm)	Threat response	Capture	Chabert et al. (2015)
Distress call	FED	F0 [MAX] (Hz)	1117 ± 183	Air	Mean 19/individual	31	Alligator mississippiensis	Unknown	Hatchling (20 - <40cm)	Threat response	Capture	Chabert et al. (2015)
Distress call	FED	F0 [MAX] (Hz)	1135 ± 233	Air	Mean 19/individual	23	Alligator mississippiensis	Unknown	Juvenile (60-<80cm)	Threat response	Capture	Chabert et al. (2015)
Distress call	FED	F0 [MAX] (Hz)	418 ± 88	Air	100	20-30 grouped	Melanosuchus niger	Unknown	Juvenile	Response to playbacks	Playbacks	Vergne et al. (2011)
Distress call	FED	F0 [MAX] (Hz)	439 ± 49	Air	Mean 12/individual	13	Crocodylus niloticus	Unknown	Sub-adult (80-<100cm)	Threat response	Capture	Chabert et al. (2015)
Distress call	FED	F0 [MAX] (Hz)	502 ± 65	Air	Mean 12/individual	17	Crocodylus niloticus	Unknown	Juvenile (40-<60cm)	Threat response	Capture	Chabert et al. (2015)
Distress call	FED	F0 [MAX] (Hz)	508 ± 61	Air	Mean 12/individual	11	Crocodylus niloticus	Unknown	Juvenile (60-<80cm)	Threat response	Capture	Chabert et al. (2015)
Distress call	FED	F0 [MAX] (Hz)	553 ± 77	Air	Mean 12/individual	5	Caiman crocodilus	Unknown	Hatchling (20 - <40cm)	Threat response	Capture	Chabert et al. (2015)
Distress call	FED	F0 [MAX] (Hz)	635 ± 141	Air	Mean 12/individual	18	Crocodylus niloticus	Unknown	Hatchling (20 - <40cm)	Threat response	Capture	Chabert et al. (2015)
Distress call	FED	F0 [MAX] (Hz)	678 ± 192	Air	Mean 12/individual	3	Caiman crocodilus	Unknown	Juvenile (40-<60cm)	Threat response	Capture	Chabert et al. (2015)
Distress call	FED	F0 [MAX] (Hz)	730 ± 153	Air	Mean 7/individual	10	Crocodylus intermedius	Unknown	Juvenile (60-<80cm)	Threat response	Capture	Chabert et al. (2015)
Distress call	FED	F0 [MAX] (Hz)	733 ± 177	Air	25	5	Crocodylus niloticus	Unknown	Hatchling	Solicit adult protection		Vergne et al. (2009)
Distress call	FED	F0 [MAX] (Hz)	821 ± 226	Air	Mean 19/individual	4	Crocodylus moreletii	Unknown	Juvenile (40-<60cm)	Threat response	Capture	Chabert et al. (2015)
Distress call	FED	F0 [MAX] (Hz)	929 ± 198	Air	Mean 19/individual	6	Alligator mississippiensis	Unknown	Sub-adult (100-<120cm)	Threat response	Capture	Chabert et al. (2015)
Distress call	FED	F0 [MIN] (Hz)	133	Air	Mean 12/individual	1	Crocodylus niloticus	Unknown	Sub-adult (100-<120cm)	Threat response	Capture	Chabert et al. (2015)
Distress call	FED	F0 [MIN] (Hz)	147	Air	Mean 19/individual	1	Alligator mississippiensis	Unknown	Juvenile (40-<60cm)	Threat response	Capture	Chabert et al. (2015)
Distress call	FED	F0 [MIN] (Hz)	176	Air	Mean 19/individual	1	Crocodylus moreletii	Unknown	Juvenile (60-<80cm)	Threat response	Capture	Chabert et al. (2015)
Distress call	FED	F0 [MIN] (Hz)	179	Air	Mean 12/individual	1	Caiman crocodilus	Unknown	Juvenile (60-<80cm)	Threat response	Capture	Chabert et al. (2015)
Distress call	FED	F0 [MIN] (Hz)	221	Air	Mean 7/individual	1	Crocodylus intermedius	Unknown	Sub-adult (80-<100cm)	Threat response	Capture	Chabert et al. (2015)
Distress call	FED	F0 [MIN] (Hz)	231	Air	Mean 7/individual	1	Crocodylus intermedius	Unknown	Hatchling (20 - <40cm)	Threat response	Capture	Chabert et al. (2015)
Distress call	FED	F0 [MIN] (Hz)	231	Air	Mean 7/individual	1	Crocodylus intermedius	Unknown	Sub-adult (100-<120cm)	Threat response	Capture	Chabert et al. (2015)
Distress call	FED	F0 [MIN] (Hz)	268	Air	Mean 7/individual	1	Crocodylus intermedius	Unknown	Juvenile (40-<60cm)	Threat response	Capture	Chabert et al. (2015)
Distress call	FED	F0 [MIN] (Hz)	144 ± 19	Air	Mean 19/individual	6	Alligator mississippiensis	Unknown	Sub-adult (100-<120cm)	Threat response	Capture	Chabert et al. (2015)
Distress call	FED	F0 [MIN] (Hz)	149 ± 30	Air	Mean 19/individual	15	Alligator mississippiensis	Unknown	Sub-adult (80-<100cm)	Threat response	Capture	Chabert et al. (2015)
Distress call	FED	F0 [MIN] (Hz)	161 ± 21	Air	Mean 19/individual	23	Alligator mississippiensis	Unknown	Juvenile (60-<80cm)	Threat response	Capture	Chabert et al. (2015)
Distress call	FED	F0 [MIN] (Hz)	170 ± 15	Air	Mean 12/individual	3	Caiman crocodilus	Unknown	Juvenile (40-<60cm)	Threat response	Capture	Chabert et al. (2015)
Distress call	FED	F0 [MIN] (Hz)	170 ± 15	Air	Mean 19/individual	4	Crocodylus moreletii	Unknown	Juvenile (40-<60cm)	Threat response	Capture	Chabert et al. (2015)
Distress call	FED	F0 [MIN] (Hz)	187 ± 28	Air	Mean 12/individual	5	Caiman crocodilus	Unknown	Hatchling (20 - <40cm)	Threat response	Capture	Chabert et al. (2015)
Distress call	FED	F0 [MIN] (Hz)	269 ± 40	Air	Mean 7/individual	10	Crocodylus intermedius	Unknown	Juvenile (60-<80cm)	Threat response	Capture	Chabert et al. (2015)
Distress call	FED	F0 [MIN] (Hz)	290 ± 36	Air	Mean 19/individual	31	Alligator mississippiensis	Unknown	Hatchling (20 - <40cm)	Threat response	Capture	Chabert et al. (2015)
Distress call	FED	F0 [MIN] (Hz)	308 ± 69	Air	Mean 12/individual	11	Crocodylus niloticus	Unknown	Juvenile (60-<80cm)	Threat response	Capture	Chabert et al. (2015)
Distress call	FED	F0 [MIN] (Hz)	311 ± 49	Air	Mean 12/individual	13	Crocodylus niloticus	Unknown	Sub-adult (80-<100cm)	Threat response	Capture	Chabert et al. (2015)
Distress call	FED	F0 [MIN] (Hz)	316 ± 98	Air	Mean 12/individual	18	Crocodylus niloticus	Unknown	Hatchling (20 - <40cm)	Threat response	Capture	Chabert et al. (2015)
Distress call	FED	F0 [MIN] (Hz)	339 ± 68	Air	Mean 12/individual	17	Crocodylus niloticus	Unknown	Juvenile (40-<60cm)	Threat response	Capture	Chabert et al. (2015)
Distress call	FED	F0 [Q1] (Hz)	323 ± 54	Air	100	20-30 grouped	Melanosuchus niger	Unknown	Juvenile	Response to playbacks	Playbacks	Vergne et al. (2011)
Distress call	FED	High frequency (Hz)	14395 ± 1197	Air	20	1	Caiman crocodilus	Unknown	Hatchling	Distress	Pinching	Roberto & Botero-Arias (2013)	Recategorised from 'moan' to 'distress call'
Distress call	FED	High frequency (Hz)	15937 ± 1121.6	Air	20	1	Caiman crocodilus	Unknown	Hatchling	Distress	Pinching	Roberto & Botero-Arias (2013)	Recategorised from 'screech' to 'distress call'
Distress call	FED	IQR (Hz)	546	Air	Mean 19/individual	1	Alligator mississippiensis	Unknown	Juvenile (40-<60cm)	Threat response	Capture	Chabert et al. (2015)
Distress call	FED	IQR (Hz)	601	Air	Mean 12/individual	1	Caiman crocodilus	Unknown	Juvenile (60-<80cm)	Threat response	Capture	Chabert et al. (2015)
Distress call	FED	IQR (Hz)	713	Air	Mean 7/individual	1	Crocodylus intermedius	Unknown	Juvenile (40-<60cm)	Threat response	Capture	Chabert et al. (2015)
Distress call	FED	IQR (Hz)	739	Air	Mean 7/individual	1	Crocodylus intermedius	Unknown	Sub-adult (80-<100cm)	Threat response	Capture	Chabert et al. (2015)
Distress call	FED	IQR (Hz)	1029	Air	Mean 7/individual	1	Crocodylus intermedius	Unknown	Hatchling (20 - <40cm)	Threat response	Capture	Chabert et al. (2015)
Distress call	FED	IQR (Hz)	1052	Air	Mean 7/individual	1	Crocodylus intermedius	Unknown	Sub-adult (100-<120cm)	Threat response	Capture	Chabert et al. (2015)
Distress call	FED	IQR (Hz)	1176	Air	Mean 19/individual	1	Crocodylus moreletii	Unknown	Juvenile (60-<80cm)	Threat response	Capture	Chabert et al. (2015)
Distress call	FED	IQR (Hz)	1191	Air	Mean 12/individual	1	Crocodylus niloticus	Unknown	Sub-adult (100-<120cm)	Threat response	Capture	Chabert et al. (2015)
Distress call	FED	IQR (Hz)	1105 ± 310	Air	Mean 12/individual	13	Crocodylus niloticus	Unknown	Sub-adult (80-<100cm)	Threat response	Capture	Chabert et al. (2015)
Distress call	FED	IQR (Hz)	1156 ± 128	Air	Mean 19/individual	4	Crocodylus moreletii	Unknown	Juvenile (40-<60cm)	Threat response	Capture	Chabert et al. (2015)
Distress call	FED	IQR (Hz)	1186 ± 165	Air	Mean 12/individual	3	Caiman crocodilus	Unknown	Juvenile (40-<60cm)	Threat response	Capture	Chabert et al. (2015)
Distress call	FED	IQR (Hz)	1204 ± 233	Air	Mean 12/individual	11	Crocodylus niloticus	Unknown	Juvenile (60-<80cm)	Threat response	Capture	Chabert et al. (2015)
Distress call	FED	IQR (Hz)	1221 ± 293	Air	Mean 12/individual	5	Caiman crocodilus	Unknown	Hatchling (20 - <40cm)	Threat response	Capture	Chabert et al. (2015)
Distress call	FED	IQR (Hz)	1408 ± 279	Air	Mean 12/individual	17	Crocodylus niloticus	Unknown	Juvenile (40-<60cm)	Threat response	Capture	Chabert et al. (2015)
Distress call	FED	IQR (Hz)	1701 ± 484	Air	Mean 12/individual	18	Crocodylus niloticus	Unknown	Hatchling (20 - <40cm)	Threat response	Capture	Chabert et al. (2015)
Distress call	FED	IQR (Hz)	567 ± 127	Air	Mean 19/individual	15	Alligator mississippiensis	Unknown	Sub-adult (80-<100cm)	Threat response	Capture	Chabert et al. (2015)
Distress call	FED	IQR (Hz)	582 ± 139	Air	Mean 19/individual	6	Alligator mississippiensis	Unknown	Sub-adult (100-<120cm)	Threat response	Capture	Chabert et al. (2015)
Distress call	FED	IQR (Hz)	672 ± 168	Air	Mean 19/individual	31	Alligator mississippiensis	Unknown	Hatchling (20 - <40cm)	Threat response	Capture	Chabert et al. (2015)
Distress call	FED	IQR (Hz)	727 ± 198	Air	Mean 19/individual	23	Alligator mississippiensis	Unknown	Juvenile (60-<80cm)	Threat response	Capture	Chabert et al. (2015)
Distress call	FED	IQR (Hz)	971 ± 216	Air	Mean 7/individual	10	Crocodylus intermedius	Unknown	Juvenile (60-<80cm)	Threat response	Capture	Chabert et al. (2015)
Distress call	FED	Low frequency (Hz)	137.3 ± 148.2	Air	20	1	Caiman crocodilus	Unknown	Hatchling	Distress	Pinching	Roberto & Botero-Arias (2013)	Recategorised from 'moan' to 'distress call'
Distress call	FED	Low frequency (Hz)	223.6 ± 149.0	Air	20	1	Caiman crocodilus	Unknown	Hatchling	Distress	Pinching	Roberto & Botero-Arias (2013)	Recategorised from 'screech' to 'distress call'
Distress call	FED	Mean frequency (Hz)	988 ± 277	Air	100	20-30 grouped	Melanosuchus niger	Unknown	Juvenile	Response to playbacks	Playbacks	Vergne et al. (2011)
Distress call	FED	Mode frequency (Hz)	474	Air	Mean 19/individual	1	Alligator mississippiensis	Unknown	Juvenile (40-<60cm)	Threat response	Capture	Chabert et al. (2015)
Distress call	FED	Mode frequency (Hz)	511	Air	Mean 12/individual	1	Caiman crocodilus	Unknown	Juvenile (60-<80cm)	Threat response	Capture	Chabert et al. (2015)
Distress call	FED	Mode frequency (Hz)	1140	Air	Mean 12/individual	1	Crocodylus niloticus	Unknown	Sub-adult (100-<120cm)	Threat response	Capture	Chabert et al. (2015)
Distress call	FED	Mode frequency (Hz)	1657	Air	Mean 7/individual	1	Crocodylus intermedius	Unknown	Sub-adult (100-<120cm)	Threat response	Capture	Chabert et al. (2015)
Distress call	FED	Mode frequency (Hz)	1870	Air	Mean 7/individual	1	Crocodylus intermedius	Unknown	Sub-adult (80-<100cm)	Threat response	Capture	Chabert et al. (2015)
Distress call	FED	Mode frequency (Hz)	2048	Air	Mean 7/individual	1	Crocodylus intermedius	Unknown	Juvenile (40-<60cm)	Threat response	Capture	Chabert et al. (2015)
Distress call	FED	Mode frequency (Hz)	2339	Air	Mean 19/individual	1	Crocodylus moreletii	Unknown	Juvenile (60-<80cm)	Threat response	Capture	Chabert et al. (2015)
Distress call	FED	Mode frequency (Hz)	3186	Air	Mean 7/individual	1	Crocodylus intermedius	Unknown	Hatchling (20 - <40cm)	Threat response	Capture	Chabert et al. (2015)
Distress call	FED	Mode frequency (Hz)	1401 ± 679	Air	Mean 12/individual	5	Caiman crocodilus	Unknown	Hatchling (20 - <40cm)	Threat response	Capture	Chabert et al. (2015)
Distress call	FED	Mode frequency (Hz)	1894 ± 257	Air	Mean 12/individual	13	Crocodylus niloticus	Unknown	Sub-adult (80-<100cm)	Threat response	Capture	Chabert et al. (2015)
Distress call	FED	Mode frequency (Hz)	2165 ± 495	Air	Mean 12/individual	11	Crocodylus niloticus	Unknown	Juvenile (60-<80cm)	Threat response	Capture	Chabert et al. (2015)
Distress call	FED	Mode frequency (Hz)	2546 ± 78	Air	Mean 19/individual	4	Crocodylus moreletii	Unknown	Juvenile (40-<60cm)	Threat response	Capture	Chabert et al. (2015)
Distress call	FED	Mode frequency (Hz)	2648 ± 907	Air	Mean 12/individual	17	Crocodylus niloticus	Unknown	Juvenile (40-<60cm)	Threat response	Capture	Chabert et al. (2015)
Distress call	FED	Mode frequency (Hz)	2671 ± 1192	Air	Mean 12/individual	18	Crocodylus niloticus	Unknown	Hatchling (20 - <40cm)	Threat response	Capture	Chabert et al. (2015)
Distress call	FED	Mode frequency (Hz)	4050 ± 314	Air	Mean 7/individual	10	Crocodylus intermedius	Unknown	Juvenile (60-<80cm)	Threat response	Capture	Chabert et al. (2015)
Distress call	FED	Mode frequency (Hz)	442 ± 43	Air	Mean 19/individual	6	Alligator mississippiensis	Unknown	Sub-adult (100-<120cm)	Threat response	Capture	Chabert et al. (2015)
Distress call	FED	Mode frequency (Hz)	475 ± 59	Air	Mean 19/individual	15	Alligator mississippiensis	Unknown	Sub-adult (80-<100cm)	Threat response	Capture	Chabert et al. (2015)
Distress call	FED	Mode frequency (Hz)	538 ± 63	Air	Mean 19/individual	23	Alligator mississippiensis	Unknown	Juvenile (60-<80cm)	Threat response	Capture	Chabert et al. (2015)
Distress call	FED	Mode frequency (Hz)	706 ± 126	Air	Mean 12/individual	3	Caiman crocodilus	Unknown	Juvenile (40-<60cm)	Threat response	Capture	Chabert et al. (2015)
Distress call	FED	Mode frequency (Hz)	785 ± 182	Air	Mean 19/individual	31	Alligator mississippiensis	Unknown	Hatchling (20 - <40cm)	Threat response	Capture	Chabert et al. (2015)
Distress call	FED	Q25 (Hz)	435	Air	Mean 19/individual	1	Alligator mississippiensis	Unknown	Juvenile (40-<60cm)	Threat response	Capture	Chabert et al. (2015)
Distress call	FED	Q25 (Hz)	478	Air	Mean 12/individual	1	Caiman crocodilus	Unknown	Juvenile (60-<80cm)	Threat response	Capture	Chabert et al. (2015)
Distress call	FED	Q25 (Hz)	920	Air	Mean 12/individual	1	Crocodylus niloticus	Unknown	Sub-adult (100-<120cm)	Threat response	Capture	Chabert et al. (2015)
Distress call	FED	Q25 (Hz)	1457	Air	Mean 7/individual	1	Crocodylus intermedius	Unknown	Sub-adult (80-<100cm)	Threat response	Capture	Chabert et al. (2015)
Distress call	FED	Q25 (Hz)	1491	Air	Mean 7/individual	1	Crocodylus intermedius	Unknown	Sub-adult (100-<120cm)	Threat response	Capture	Chabert et al. (2015)
Distress call	FED	Q25 (Hz)	1656	Air	Mean 7/individual	1	Crocodylus intermedius	Unknown	Juvenile (40-<60cm)	Threat response	Capture	Chabert et al. (2015)
Distress call	FED	Q25 (Hz)	1741	Air	Mean 19/individual	1	Crocodylus moreletii	Unknown	Juvenile (60-<80cm)	Threat response	Capture	Chabert et al. (2015)
Distress call	FED	Q25 (Hz)	2455	Air	Mean 7/individual	1	Crocodylus intermedius	Unknown	Hatchling (20 - <40cm)	Threat response	Capture	Chabert et al. (2015)
Distress call	FED	Q25 (Hz)	1056 ± 289	Air	Mean 12/individual	5	Caiman crocodilus	Unknown	Hatchling (20 - <40cm)	Threat response	Capture	Chabert et al. (2015)
Distress call	FED	Q25 (Hz)	1523 ± 350	Air	Mean 12/individual	11	Crocodylus niloticus	Unknown	Juvenile (60-<80cm)	Threat response	Capture	Chabert et al. (2015)
Distress call	FED	Q25 (Hz)	1609 ± 219	Air	Mean 12/individual	13	Crocodylus niloticus	Unknown	Sub-adult (80-<100cm)	Threat response	Capture	Chabert et al. (2015)
Distress call	FED	Q25 (Hz)	1615 ± 530	Air	Mean 12/individual	18	Crocodylus niloticus	Unknown	Hatchling (20 - <40cm)	Threat response	Capture	Chabert et al. (2015)
Distress call	FED	Q25 (Hz)	1707 ± 573	Air	Mean 12/individual	17	Crocodylus niloticus	Unknown	Juvenile (40-<60cm)	Threat response	Capture	Chabert et al. (2015)
Distress call	FED	Q25 (Hz)	1767 ± 251	Air	Mean 7/individual	10	Crocodylus intermedius	Unknown	Juvenile (60-<80cm)	Threat response	Capture	Chabert et al. (2015)
Distress call	FED	Q25 (Hz)	1826 ± 46	Air	Mean 19/individual	4	Crocodylus moreletii	Unknown	Juvenile (40-<60cm)	Threat response	Capture	Chabert et al. (2015)
Distress call	FED	Q25 (Hz)	353 ± 28	Air	Mean 19/individual	6	Alligator mississippiensis	Unknown	Sub-adult (100-<120cm)	Threat response	Capture	Chabert et al. (2015)
Distress call	FED	Q25 (Hz)	393 ± 60	Air	Mean 19/individual	15	Alligator mississippiensis	Unknown	Sub-adult (80-<100cm)	Threat response	Capture	Chabert et al. (2015)
Distress call	FED	Q25 (Hz)	447 ± 54	Air	Mean 19/individual	23	Alligator mississippiensis	Unknown	Juvenile (60-<80cm)	Threat response	Capture	Chabert et al. (2015)
Distress call	FED	Q25 (Hz)	618 ± 38	Air	Mean 12/individual	3	Caiman crocodilus	Unknown	Juvenile (40-<60cm)	Threat response	Capture	Chabert et al. (2015)
Distress call	FED	Q25 (Hz)	647 ± 112	Air	100	20-30 grouped	Melanosuchus niger	Unknown	Juvenile	Response to playbacks	Playbacks	Vergne et al. (2011)
Distress call	FED	Q25 (Hz)	705 ± 92	Air	Mean 19/individual	31	Alligator mississippiensis	Unknown	Hatchling (20 - <40cm)	Threat response	Capture	Chabert et al. (2015)
Distress call	FED	Q75 (Hz)	980	Air	Mean 19/individual	1	Alligator mississippiensis	Unknown	Juvenile (40-<60cm)	Threat response	Capture	Chabert et al. (2015)
Distress call	FED	Q75 (Hz)	1080	Air	Mean 12/individual	1	Caiman crocodilus	Unknown	Juvenile (60-<80cm)	Threat response	Capture	Chabert et al. (2015)
Distress call	FED	Q75 (Hz)	2110	Air	Mean 12/individual	1	Crocodylus niloticus	Unknown	Sub-adult (100-<120cm)	Threat response	Capture	Chabert et al. (2015)
Distress call	FED	Q75 (Hz)	2196	Air	Mean 7/individual	1	Crocodylus intermedius	Unknown	Sub-adult (80-<100cm)	Threat response	Capture	Chabert et al. (2015)
Distress call	FED	Q75 (Hz)	2369	Air	Mean 7/individual	1	Crocodylus intermedius	Unknown	Juvenile (40-<60cm)	Threat response	Capture	Chabert et al. (2015)
Distress call	FED	Q75 (Hz)	2543	Air	Mean 7/individual	1	Crocodylus intermedius	Unknown	Sub-adult (100-<120cm)	Threat response	Capture	Chabert et al. (2015)
Distress call	FED	Q75 (Hz)	2917	Air	Mean 19/individual	1	Crocodylus moreletii	Unknown	Juvenile (60-<80cm)	Threat response	Capture	Chabert et al. (2015)
Distress call	FED	Q75 (Hz)	3484	Air	Mean 7/individual	1	Crocodylus intermedius	Unknown	Hatchling (20 - <40cm)	Threat response	Capture	Chabert et al. (2015)
Distress call	FED	Q75 (Hz)	1172 ± 232	Air	Mean 19/individual	23	Alligator mississippiensis	Unknown	Juvenile (60-<80cm)	Threat response	Capture	Chabert et al. (2015)
Distress call	FED	Q75 (Hz)	1377 ± 165	Air	Mean 19/individual	31	Alligator mississippiensis	Unknown	Hatchling (20 - <40cm)	Threat response	Capture	Chabert et al. (2015)
Distress call	FED	Q75 (Hz)	1792 ± 404	Air	100	20-30 grouped	Melanosuchus niger	Unknown	Juvenile	Response to playbacks	Playbacks	Vergne et al. (2011)
Distress call	FED	Q75 (Hz)	1804 ± 152	Air	Mean 12/individual	3	Caiman crocodilus	Unknown	Juvenile (40-<60cm)	Threat response	Capture	Chabert et al. (2015)
Distress call	FED	Q75 (Hz)	2277 ± 493	Air	Mean 12/individual	5	Caiman crocodilus	Unknown	Hatchling (20 - <40cm)	Threat response	Capture	Chabert et al. (2015)
Distress call	FED	Q75 (Hz)	2714 ± 252	Air	Mean 12/individual	13	Crocodylus niloticus	Unknown	Sub-adult (80-<100cm)	Threat response	Capture	Chabert et al. (2015)
Distress call	FED	Q75 (Hz)	2728 ± 496	Air	Mean 12/individual	11	Crocodylus niloticus	Unknown	Juvenile (60-<80cm)	Threat response	Capture	Chabert et al. (2015)
Distress call	FED	Q75 (Hz)	2737 ± 311	Air	Mean 7/individual	10	Crocodylus intermedius	Unknown	Juvenile (60-<80cm)	Threat response	Capture	Chabert et al. (2015)
Distress call	FED	Q75 (Hz)	2989 ± 161	Air	Mean 19/individual	4	Crocodylus moreletii	Unknown	Juvenile (40-<60cm)	Threat response	Capture	Chabert et al. (2015)
Distress call	FED	Q75 (Hz)	3115 ± 666	Air	Mean 12/individual	17	Crocodylus niloticus	Unknown	Juvenile (40-<60cm)	Threat response	Capture	Chabert et al. (2015)
Distress call	FED	Q75 (Hz)	3317 ± 761	Air	Mean 12/individual	18	Crocodylus niloticus	Unknown	Hatchling (20 - <40cm)	Threat response	Capture	Chabert et al. (2015)
Distress call	FED	Q75 (Hz)	934 ± 160	Air	Mean 19/individual	6	Alligator mississippiensis	Unknown	Sub-adult (100-<120cm)	Threat response	Capture	Chabert et al. (2015)
Distress call	FED	Q75 (Hz)	960 ± 168	Air	Mean 19/individual	15	Alligator mississippiensis	Unknown	Sub-adult (80-<100cm)	Threat response	Capture	Chabert et al. (2015)
Distress call	OT	Kurtosis	5.66	Air	Mean 19/individual	1	Crocodylus moreletii	Unknown	Juvenile (60-<80cm)	Threat response	Capture	Chabert et al. (2015)
Distress call	OT	Kurtosis	7.57	Air	Mean 7/individual	1	Crocodylus intermedius	Unknown	Sub-adult (80-<100cm)	Threat response	Capture	Chabert et al. (2015)
Distress call	OT	Kurtosis	8.35	Air	Mean 12/individual	1	Caiman crocodilus	Unknown	Juvenile (60-<80cm)	Threat response	Capture	Chabert et al. (2015)
Distress call	OT	Kurtosis	8.5	Air	Mean 19/individual	1	Alligator mississippiensis	Unknown	Juvenile (40-<60cm)	Threat response	Capture	Chabert et al. (2015)
Distress call	OT	Kurtosis	8.62	Air	Mean 7/individual	1	Crocodylus intermedius	Unknown	Hatchling (20 - <40cm)	Threat response	Capture	Chabert et al. (2015)
Distress call	OT	Kurtosis	9.62	Air	Mean 12/individual	1	Crocodylus niloticus	Unknown	Sub-adult (100-<120cm)	Threat response	Capture	Chabert et al. (2015)
Distress call	OT	Kurtosis	10.63	Air	Mean 7/individual	1	Crocodylus intermedius	Unknown	Juvenile (40-<60cm)	Threat response	Capture	Chabert et al. (2015)
Distress call	OT	Kurtosis	12.6	Air	Mean 7/individual	1	Crocodylus intermedius	Unknown	Sub-adult (100-<120cm)	Threat response	Capture	Chabert et al. (2015)
Distress call	OT	Kurtosis	10.24 ± 2.08	Air	Mean 12/individual	13	Crocodylus niloticus	Unknown	Sub-adult (80-<100cm)	Threat response	Capture	Chabert et al. (2015)
Distress call	OT	Kurtosis	11.30 ± 4.48	Air	Mean 19/individual	6	Alligator mississippiensis	Unknown	Sub-adult (100-<120cm)	Threat response	Capture	Chabert et al. (2015)
Distress call	OT	Kurtosis	4.80 ± 0.69	Air	Mean 19/individual	4	Crocodylus moreletii	Unknown	Juvenile (40-<60cm)	Threat response	Capture	Chabert et al. (2015)
Distress call	OT	Kurtosis	4.87 ± 1.41	Air	Mean 12/individual	18	Crocodylus niloticus	Unknown	Hatchling (20 - <40cm)	Threat response	Capture	Chabert et al. (2015)
Distress call	OT	Kurtosis	5.56 ± 2.19	Air	Mean 12/individual	17	Crocodylus niloticus	Unknown	Juvenile (40-<60cm)	Threat response	Capture	Chabert et al. (2015)
Distress call	OT	Kurtosis	5.75 ± 2.00	Air	Mean 12/individual	5	Caiman crocodilus	Unknown	Hatchling (20 - <40cm)	Threat response	Capture	Chabert et al. (2015)
Distress call	OT	Kurtosis	6.81 ± 2.25	Air	Mean 19/individual	31	Alligator mississippiensis	Unknown	Hatchling (20 - <40cm)	Threat response	Capture	Chabert et al. (2015)
Distress call	OT	Kurtosis	7.69 ± 2.43	Air	Mean 12/individual	11	Crocodylus niloticus	Unknown	Juvenile (60-<80cm)	Threat response	Capture	Chabert et al. (2015)
Distress call	OT	Kurtosis	7.80 ± 0.64	Air	Mean 12/individual	3	Caiman crocodilus	Unknown	Juvenile (40-<60cm)	Threat response	Capture	Chabert et al. (2015)
Distress call	OT	Kurtosis	7.88 ± 2.72	Air	Mean 19/individual	23	Alligator mississippiensis	Unknown	Juvenile (60-<80cm)	Threat response	Capture	Chabert et al. (2015)
Distress call	OT	Kurtosis	8.21 ± 3.92	Air	Mean 7/individual	10	Crocodylus intermedius	Unknown	Juvenile (60-<80cm)	Threat response	Capture	Chabert et al. (2015)
Distress call	OT	Kurtosis	9.22 ± 2.52	Air	Mean 19/individual	15	Alligator mississippiensis	Unknown	Sub-adult (80-<100cm)	Threat response	Capture	Chabert et al. (2015)
Distress call	OT	Skewness	1.67	Air	Mean 19/individual	1	Crocodylus moreletii	Unknown	Juvenile (60-<80cm)	Threat response	Capture	Chabert et al. (2015)
Distress call	OT	Skewness	2.18	Air	Mean 7/individual	1	Crocodylus intermedius	Unknown	Sub-adult (80-<100cm)	Threat response	Capture	Chabert et al. (2015)
Distress call	OT	Skewness	2.2	Air	Mean 7/individual	1	Crocodylus intermedius	Unknown	Hatchling (20 - <40cm)	Threat response	Capture	Chabert et al. (2015)
Distress call	OT	Skewness	2.37	Air	Mean 12/individual	1	Crocodylus niloticus	Unknown	Sub-adult (100-<120cm)	Threat response	Capture	Chabert et al. (2015)
Distress call	OT	Skewness	2.43	Air	Mean 12/individual	1	Caiman crocodilus	Unknown	Juvenile (60-<80cm)	Threat response	Capture	Chabert et al. (2015)
Distress call	OT	Skewness	2.52	Air	Mean 19/individual	1	Alligator mississippiensis	Unknown	Juvenile (40-<60cm)	Threat response	Capture	Chabert et al. (2015)
Distress call	OT	Skewness	2.63	Air	Mean 7/individual	1	Crocodylus intermedius	Unknown	Juvenile (40-<60cm)	Threat response	Capture	Chabert et al. (2015)
Distress call	OT	Skewness	3.03	Air	Mean 7/individual	1	Crocodylus intermedius	Unknown	Sub-adult (100-<120cm)	Threat response	Capture	Chabert et al. (2015)
Distress call	OT	Skewness	1.40 ± 0.34	Air	Mean 12/individual	18	Crocodylus niloticus	Unknown	Hatchling (20 - <40cm)	Threat response	Capture	Chabert et al. (2015)
Distress call	OT	Skewness	1.47 ± 0.19	Air	Mean 19/individual	4	Crocodylus moreletii	Unknown	Juvenile (40-<60cm)	Threat response	Capture	Chabert et al. (2015)
Distress call	OT	Skewness	1.58 ± 0.50	Air	Mean 12/individual	17	Crocodylus niloticus	Unknown	Juvenile (40-<60cm)	Threat response	Capture	Chabert et al. (2015)
Distress call	OT	Skewness	1.63 ± 0.45	Air	Mean 12/individual	5	Caiman crocodilus	Unknown	Hatchling (20 - <40cm)	Threat response	Capture	Chabert et al. (2015)
Distress call	OT	Skewness	2.03 ± 0.07	Air	Mean 19/individual	31	Alligator mississippiensis	Unknown	Hatchling (20 - <40cm)	Threat response	Capture	Chabert et al. (2015)
Distress call	OT	Skewness	2.05 ± 0.48	Air	Mean 12/individual	11	Crocodylus niloticus	Unknown	Juvenile (60-<80cm)	Threat response	Capture	Chabert et al. (2015)
Distress call	OT	Skewness	2.19 ± 0.62	Air	Mean 7/individual	10	Crocodylus intermedius	Unknown	Juvenile (60-<80cm)	Threat response	Capture	Chabert et al. (2015)
Distress call	OT	Skewness	2.21 ± 0.13	Air	Mean 12/individual	3	Caiman crocodilus	Unknown	Juvenile (40-<60cm)	Threat response	Capture	Chabert et al. (2015)
Distress call	OT	Skewness	2.29 ± 0.48	Air	Mean 19/individual	23	Alligator mississippiensis	Unknown	Juvenile (60-<80cm)	Threat response	Capture	Chabert et al. (2015)
Distress call	OT	Skewness	2.52 ± 0.36	Air	Mean 12/individual	13	Crocodylus niloticus	Unknown	Sub-adult (80-<100cm)	Threat response	Capture	Chabert et al. (2015)
Distress call	OT	Skewness	2.56 ± 0.45	Air	Mean 19/individual	15	Alligator mississippiensis	Unknown	Sub-adult (80-<100cm)	Threat response	Capture	Chabert et al. (2015)
Distress call	OT	Skewness	2.87 ± 0.57	Air	Mean 19/individual	6	Alligator mississippiensis	Unknown	Sub-adult (100-<120cm)	Threat response	Capture	Chabert et al. (2015)
Distress call	OT	Spectral flatness [SFM]	0.374	Air	Mean 12/individual	1	Caiman crocodilus	Unknown	Juvenile (60-<80cm)	Threat response	Capture	Chabert et al. (2015)
Distress call	OT	Spectral flatness [SFM]	0.401	Air	Mean 19/individual	1	Alligator mississippiensis	Unknown	Juvenile (40-<60cm)	Threat response	Capture	Chabert et al. (2015)
Distress call	OT	Spectral flatness [SFM]	0.52	Air	Mean 7/individual	1	Crocodylus intermedius	Unknown	Juvenile (40-<60cm)	Threat response	Capture	Chabert et al. (2015)
Distress call	OT	Spectral flatness [SFM]	0.555	Air	Mean 7/individual	1	Crocodylus intermedius	Unknown	Sub-adult (80-<100cm)	Threat response	Capture	Chabert et al. (2015)
Distress call	OT	Spectral flatness [SFM]	0.562	Air	Mean 12/individual	1	Crocodylus niloticus	Unknown	Sub-adult (100-<120cm)	Threat response	Capture	Chabert et al. (2015)
Distress call	OT	Spectral flatness [SFM]	0.6	Air	Mean 7/individual	1	Crocodylus intermedius	Unknown	Hatchling (20 - <40cm)	Threat response	Capture	Chabert et al. (2015)
Distress call	OT	Spectral flatness [SFM]	0.647	Air	Mean 7/individual	1	Crocodylus intermedius	Unknown	Sub-adult (100-<120cm)	Threat response	Capture	Chabert et al. (2015)
Distress call	OT	Spectral flatness [SFM]	0.736	Air	Mean 19/individual	1	Crocodylus moreletii	Unknown	Juvenile (60-<80cm)	Threat response	Capture	Chabert et al. (2015)
Distress call	OT	Spectral flatness [SFM]	0.345 ± 0.065	Air	Mean 19/individual	15	Alligator mississippiensis	Unknown	Sub-adult (80-<100cm)	Threat response	Capture	Chabert et al. (2015)
Distress call	OT	Spectral flatness [SFM]	0.355 ± 0.074	Air	Mean 19/individual	6	Alligator mississippiensis	Unknown	Sub-adult (100-<120cm)	Threat response	Capture	Chabert et al. (2015)
Distress call	OT	Spectral flatness [SFM]	0.385 ± 0.074	Air	Mean 19/individual	31	Alligator mississippiensis	Unknown	Hatchling (20 - <40cm)	Threat response	Capture	Chabert et al. (2015)
Distress call	OT	Spectral flatness [SFM]	0.430 ± 0.070	Air	Mean 19/individual	23	Alligator mississippiensis	Unknown	Juvenile (60-<80cm)	Threat response	Capture	Chabert et al. (2015)
Distress call	OT	Spectral flatness [SFM]	0.553 ± 0.047	Air	Mean 12/individual	3	Caiman crocodilus	Unknown	Juvenile (40-<60cm)	Threat response	Capture	Chabert et al. (2015)
Distress call	OT	Spectral flatness [SFM]	0.568 ± 0.059	Air	Mean 12/individual	5	Caiman crocodilus	Unknown	Hatchling (20 - <40cm)	Threat response	Capture	Chabert et al. (2015)
Distress call	OT	Spectral flatness [SFM]	0.607 ± 0.068	Air	Mean 7/individual	10	Crocodylus intermedius	Unknown	Juvenile (60-<80cm)	Threat response	Capture	Chabert et al. (2015)
Distress call	OT	Spectral flatness [SFM]	0.629 ± 0.065	Air	Mean 12/individual	13	Crocodylus niloticus	Unknown	Sub-adult (80-<100cm)	Threat response	Capture	Chabert et al. (2015)
Distress call	OT	Spectral flatness [SFM]	0.691 ± 0.066	Air	Mean 12/individual	11	Crocodylus niloticus	Unknown	Juvenile (60-<80cm)	Threat response	Capture	Chabert et al. (2015)
Distress call	OT	Spectral flatness [SFM]	0.721 ± 0.055	Air	Mean 19/individual	4	Crocodylus moreletii	Unknown	Juvenile (40-<60cm)	Threat response	Capture	Chabert et al. (2015)
Distress call	OT	Spectral flatness [SFM]	0.721 ± 0.065	Air	Mean 12/individual	17	Crocodylus niloticus	Unknown	Juvenile (40-<60cm)	Threat response	Capture	Chabert et al. (2015)
Distress call	OT	Spectral flatness [SFM]	0.734 ± 0.072	Air	Mean 12/individual	18	Crocodylus niloticus	Unknown	Hatchling (20 - <40cm)	Threat response	Capture	Chabert et al. (2015)
Distress call	TED	F0 [END] (Hz)	136	Air	Mean 12/individual	1	Crocodylus niloticus	Unknown	Sub-adult (100-<120cm)	Threat response	Capture	Chabert et al. (2015)
Distress call	TED	F0 [END] (Hz)	150	Air	Mean 19/individual	1	Alligator mississippiensis	Unknown	Juvenile (40-<60cm)	Threat response	Capture	Chabert et al. (2015)
Distress call	TED	F0 [END] (Hz)	176	Air	Mean 19/individual	1	Crocodylus moreletii	Unknown	Juvenile (60-<80cm)	Threat response	Capture	Chabert et al. (2015)
Distress call	TED	F0 [END] (Hz)	184	Air	Mean 12/individual	1	Caiman crocodilus	Unknown	Juvenile (60-<80cm)	Threat response	Capture	Chabert et al. (2015)
Distress call	TED	F0 [END] (Hz)	231	Air	Mean 7/individual	1	Crocodylus intermedius	Unknown	Hatchling (20 - <40cm)	Threat response	Capture	Chabert et al. (2015)
Distress call	TED	F0 [END] (Hz)	239	Air	Mean 7/individual	1	Crocodylus intermedius	Unknown	Sub-adult (100-<120cm)	Threat response	Capture	Chabert et al. (2015)
Distress call	TED	F0 [END] (Hz)	244	Air	Mean 7/individual	1	Crocodylus intermedius	Unknown	Sub-adult (80-<100cm)	Threat response	Capture	Chabert et al. (2015)
Distress call	TED	F0 [END] (Hz)	269	Air	Mean 7/individual	1	Crocodylus intermedius	Unknown	Juvenile (40-<60cm)	Threat response	Capture	Chabert et al. (2015)
Distress call	TED	F0 [END] (Hz)	133 ± 27	Air	100	20-30 grouped	Melanosuchus niger	Unknown	Juvenile	Response to playbacks	Playbacks	Vergne et al. (2011)
Distress call	TED	F0 [END] (Hz)	150 ± 21	Air	Mean 19/individual	6	Alligator mississippiensis	Unknown	Sub-adult (100-<120cm)	Threat response	Capture	Chabert et al. (2015)
Distress call	TED	F0 [END] (Hz)	153 ± 30	Air	Mean 19/individual	15	Alligator mississippiensis	Unknown	Sub-adult (80-<100cm)	Threat response	Capture	Chabert et al. (2015)
Distress call	TED	F0 [END] (Hz)	166 ± 19	Air	Mean 19/individual	23	Alligator mississippiensis	Unknown	Juvenile (60-<80cm)	Threat response	Capture	Chabert et al. (2015)
Distress call	TED	F0 [END] (Hz)	171 ± 15	Air	Mean 12/individual	3	Caiman crocodilus	Unknown	Juvenile (40-<60cm)	Threat response	Capture	Chabert et al. (2015)
Distress call	TED	F0 [END] (Hz)	172 ± 18	Air	Mean 19/individual	4	Crocodylus moreletii	Unknown	Juvenile (40-<60cm)	Threat response	Capture	Chabert et al. (2015)
Distress call	TED	F0 [END] (Hz)	187 ± 28	Air	Mean 12/individual	5	Caiman crocodilus	Unknown	Hatchling (20 - <40cm)	Threat response	Capture	Chabert et al. (2015)
Distress call	TED	F0 [END] (Hz)	253 ± 61	Air	25	5	Crocodylus niloticus	Unknown	Hatchling	Solicit adult protection		Vergne et al. (2009)
Distress call	TED	F0 [END] (Hz)	277 ± 40	Air	Mean 7/individual	10	Crocodylus intermedius	Unknown	Juvenile (60-<80cm)	Threat response	Capture	Chabert et al. (2015)
Distress call	TED	F0 [END] (Hz)	292 ± 37	Air	Mean 19/individual	31	Alligator mississippiensis	Unknown	Hatchling (20 - <40cm)	Threat response	Capture	Chabert et al. (2015)
Distress call	TED	F0 [END] (Hz)	316 ± 73	Air	Mean 12/individual	11	Crocodylus niloticus	Unknown	Juvenile (60-<80cm)	Threat response	Capture	Chabert et al. (2015)
Distress call	TED	F0 [END] (Hz)	318 ± 102	Air	Mean 12/individual	18	Crocodylus niloticus	Unknown	Hatchling (20 - <40cm)	Threat response	Capture	Chabert et al. (2015)
Distress call	TED	F0 [END] (Hz)	326 ± 56	Air	Mean 12/individual	13	Crocodylus niloticus	Unknown	Sub-adult (80-<100cm)	Threat response	Capture	Chabert et al. (2015)
Distress call	TED	F0 [END] (Hz)	343 ± 69	Air	Mean 12/individual	17	Crocodylus niloticus	Unknown	Juvenile (40-<60cm)	Threat response	Capture	Chabert et al. (2015)
Distress call	TED	F0 [START] (Hz)	321	Air	Mean 12/individual	1	Crocodylus niloticus	Unknown	Sub-adult (100-<120cm)	Threat response	Capture	Chabert et al. (2015)
Distress call	TED	F0 [START] (Hz)	476	Air	Mean 7/individual	1	Crocodylus intermedius	Unknown	Sub-adult (80-<100cm)	Threat response	Capture	Chabert et al. (2015)
Distress call	TED	F0 [START] (Hz)	603	Air	Mean 19/individual	1	Crocodylus moreletii	Unknown	Juvenile (60-<80cm)	Threat response	Capture	Chabert et al. (2015)
Distress call	TED	F0 [START] (Hz)	608	Air	Mean 7/individual	1	Crocodylus intermedius	Unknown	Hatchling (20 - <40cm)	Threat response	Capture	Chabert et al. (2015)
Distress call	TED	F0 [START] (Hz)	652	Air	Mean 7/individual	1	Crocodylus intermedius	Unknown	Juvenile (40-<60cm)	Threat response	Capture	Chabert et al. (2015)
Distress call	TED	F0 [START] (Hz)	658	Air	Mean 12/individual	1	Caiman crocodilus	Unknown	Juvenile (60-<80cm)	Threat response	Capture	Chabert et al. (2015)
Distress call	TED	F0 [START] (Hz)	770	Air	Mean 7/individual	1	Crocodylus intermedius	Unknown	Sub-adult (100-<120cm)	Threat response	Capture	Chabert et al. (2015)
Distress call	TED	F0 [START] (Hz)	823	Air	Mean 19/individual	1	Alligator mississippiensis	Unknown	Juvenile (40-<60cm)	Threat response	Capture	Chabert et al. (2015)
Distress call	TED	F0 [START] (Hz)	1092 ± 219	Air	Mean 19/individual	15	Alligator mississippiensis	Unknown	Sub-adult (80-<100cm)	Threat response	Capture	Chabert et al. (2015)
Distress call	TED	F0 [START] (Hz)	1100 ± 179	Air	Mean 19/individual	31	Alligator mississippiensis	Unknown	Hatchling (20 - <40cm)	Threat response	Capture	Chabert et al. (2015)
Distress call	TED	F0 [START] (Hz)	1128 ± 239	Air	Mean 19/individual	23	Alligator mississippiensis	Unknown	Juvenile (60-<80cm)	Threat response	Capture	Chabert et al. (2015)
Distress call	TED	F0 [START] (Hz)	375 ± 57	Air	Mean 12/individual	13	Crocodylus niloticus	Unknown	Sub-adult (80-<100cm)	Threat response	Capture	Chabert et al. (2015)
Distress call	TED	F0 [START] (Hz)	463 ± 67	Air	Mean 12/individual	11	Crocodylus niloticus	Unknown	Juvenile (60-<80cm)	Threat response	Capture	Chabert et al. (2015)
Distress call	TED	F0 [START] (Hz)	480 ± 64	Air	Mean 12/individual	17	Crocodylus niloticus	Unknown	Juvenile (40-<60cm)	Threat response	Capture	Chabert et al. (2015)
Distress call	TED	F0 [START] (Hz)	485 ± 98	Air	Mean 12/individual	5	Caiman crocodilus	Unknown	Hatchling (20 - <40cm)	Threat response	Capture	Chabert et al. (2015)
Distress call	TED	F0 [START] (Hz)	596 ± 135	Air	Mean 12/individual	18	Crocodylus niloticus	Unknown	Hatchling (20 - <40cm)	Threat response	Capture	Chabert et al. (2015)
Distress call	TED	F0 [START] (Hz)	665 ± 195	Air	Mean 12/individual	3	Caiman crocodilus	Unknown	Juvenile (40-<60cm)	Threat response	Capture	Chabert et al. (2015)
Distress call	TED	F0 [START] (Hz)	690 ± 172	Air	Mean 7/individual	10	Crocodylus intermedius	Unknown	Juvenile (60-<80cm)	Threat response	Capture	Chabert et al. (2015)
Distress call	TED	F0 [START] (Hz)	732 ± 148	Air	Mean 19/individual	4	Crocodylus moreletii	Unknown	Juvenile (40-<60cm)	Threat response	Capture	Chabert et al. (2015)
Distress call	TED	F0 [START] (Hz)	926 ± 200	Air	Mean 19/individual	6	Alligator mississippiensis	Unknown	Sub-adult (100-<120cm)	Threat response	Capture	Chabert et al. (2015)
Distress call	TED	Frequency modulation slope [Q1 / Slope 1] (Hz/s)	-2623 ± 486	Air	100	20-30 grouped	Melanosuchus niger	Unknown	Juvenile	Response to playbacks	Playbacks	Vergne et al. (2011)
Distress call	TED	Frequency modulation slope [Q1-Q2] (Hz/s)	-2024 ± 866	Air	25	5	Crocodylus niloticus	Unknown	Hatchling	Solicit adult protection		Vergne et al. (2009)
Distress call	TED	Frequency modulation slope [Q2-Q4] (Hz/s)	- 3851 ± 1572	Air	100	20-30 grouped	Melanosuchus niger	Unknown	Juvenile	Response to playbacks	Playbacks	Vergne et al. (2011)
Distress call	TED	Frequency modulation slope [Q3-Q4] (Hz/s)	- 4585 ± 3212	Air	25	5	Crocodylus niloticus	Unknown	Hatchling	Solicit adult protection		Vergne et al. (2009)
Distress call	TW	D1/4 [F0MAX 1/4] (s)	0.02 ± 0.01	Air	100	20-30 grouped	Melanosuchus niger	Unknown	Juvenile	Response to playbacks	Playbacks	Vergne et al. (2011)
Distress call	TW	Duration (s)	0.3	Air	590	8	Alligator mississippiensis	Unknown	Juvenile	Distress	Pinching	Herzog & Burghardt (1977)	Recategorised from 'moan' to 'distress call'
Distress call	TW	Duration (s)	0.1 ± 0.02	Air	100	20-30 grouped	Melanosuchus niger	Unknown	Juvenile	Response to playbacks	Playbacks	Vergne et al. (2011)
Distress call	TW	Duration (s)	0.135 ± 0.011	Air	20	1	Caiman crocodilus	Unknown	Hatchling	Distress	Pinching	Roberto & Botero-Arias (2013)	Milliseconds converted to seconds; Recategorised from 'screech' to 'distress call'
Distress call	TW	Duration (s)	0.200 ± 0.028	Air	20	1	Caiman crocodilus	Unknown	Hatchling	Distress	Pinching	Roberto & Botero-Arias (2013)	Milliseconds converted to seconds; Recategorised from 'moan' to 'distress call'
Distress call	TW	Duration (s)	0.511 ± 0.443	Air	159	4	Tomistoma schlegelii	Unknown	Juvenile & Sub-adult	Threat response	Capture	Bonke et al. (2015)
Distress call	TW	Duration (s)	1.13 ± 0.91	Air	39	3	Gavialis gangeticus	Unknown	Juvenile	Threat response	Capture	Bonke et al. (2015)	Lifestage determined by TL as per Webb & Messel (1978); Individuals combined for calculation of weighted mean and sd. Kilohertz converted to hertz.
Distress call	TW	Intercall interval (s)	1.70 ± 1.58	Air	19	1	Caiman crocodilus	Unknown	Hatchling	Distress	Pinching	Roberto & Botero-Arias (2013)	Recategorised from 'moan' to 'distress call'
Distress call	TW	Intercall interval (s)	144 ± 0.53	Air	19	1	Caiman crocodilus	Unknown	Hatchling	Distress	Pinching	Roberto & Botero-Arias (2013)	Recategorised from 'screech' to 'distress call'
Distress call	TW	Intercall interval (s)	3.03 ± 5.249	Air	142	4	Tomistoma schlegelii	Unknown	Juvenile & Sub-adult	Threat response	Capture	Bonke et al. (2015)
Distress call	TW	Intercall interval (s)	7.49 ± 6.78	Air	35	3	Gavialis gangeticus	Unknown	Juvenile	Threat response	Capture	Bonke et al. (2015)	Lifestage determined by TL as per Webb & Messel (1978); Individuals combined for calculation of weighted mean and sd. Kilohertz converted to hertz.
Distress call	FED	Cent (Hz)	1420 ± 1.13	Air	400	10	Crocodylus niloticus	Unknown	Hatchling	Distress	Pinching	Vergne et al. (2007)	Converted from kHz to Hz
Distress call	FED	Dominant Frequency (Hz)	1456.01 ± 279.04	Air	196	Not provided	Caiman yacare	Unknown	Hatchling	Threat response	Capture	Sicuro et al. (2013)
Distress call	FED	F0 [MAX] (Hz)	620.6	Air	196	Not provided	Caiman yacare	Unknown	Hatchling	Threat response	Capture	Sicuro et al. (2013)
Distress call	FED	F0 [MAX] (Hz)	1043.359 ± 206.800	Air	78	17	Crocodylus acutus	Unknown	Hatchling	Threat response	Capture	Boucher et al. (2020)	Data provided in the required format via personal correspondence with Miriam Boucher 14/5/2024
Distress call	FED	F0 [MAX] (Hz)	287.700 ± 48.192	Air	10	2	Crocodylus acutus	Unknown	Adult	Threat response	Capture	Boucher et al. (2020)	Data provided in the required format via personal correspondence with Miriam Boucher 14/5/2024
Distress call	FED	F0 [MAX] (Hz)	527.400 ± 180.433	Air	10	2	Crocodylus acutus	Unknown	Sub-adult	Threat response	Capture	Boucher et al. (2020)	Data provided in the required format via personal correspondence with Miriam Boucher 14/5/2024
Distress call	FED	F0 [MAX] (Hz)	763 ± 175	Air	400	10	Crocodylus niloticus	Unknown	Hatchling	Distress	Pinching	Vergne et al. (2007)
Distress call	FED	F0 [MAX] (Hz)	823.089 ± 273.158	Air	55	11	Crocodylus acutus	Unknown	Juvenile	Threat response	Capture	Boucher et al. (2020)	Data provided in the required format via personal correspondence with Miriam Boucher 14/5/2024
Distress Call	FED	F0 [median] (Hz)	200-700	Air	27	10	Caiman crocodilus	Unknown	Hatchling	Distress	Pinching	Garrick & Garrick (1978)
Distress call	FED	F0 [MIN] (Hz)	137.95	Air	196	Not provided	Caiman yacare	Unknown	Hatchling	Threat response	Capture	Sicuro et al. (2013)
Distress call	FED	F0 [Q1, second note] (Hz)	497 ± 80	Air	400	10	Crocodylus niloticus	Unknown	Hatchling	Distress	Pinching	Vergne et al. (2007)
Distress call	FED	F0 [Q1] (Hz)	211.500 ± 48.663	Air	10	2	Crocodylus acutus	Unknown	Adult	Threat response	Capture	Boucher et al. (2020)	Data provided in the required format via personal correspondence with Miriam Boucher 14/5/2024
Distress call	FED	F0 [Q1] (Hz)	436.00 ± 128.559	Air	10	2	Crocodylus acutus	Unknown	Sub-adult	Threat response	Capture	Boucher et al. (2020)	Data provided in the required format via personal correspondence with Miriam Boucher 14/5/2024
Distress call	FED	F0 [Q1] (Hz)	572.702 ± 175.127	Air	55	11	Crocodylus acutus	Unknown	Juvenile	Threat response	Capture	Boucher et al. (2020)	Data provided in the required format via personal correspondence with Miriam Boucher 14/5/2024
Distress call	FED	F0 [Q1] (Hz)	674.103 ± 168.854	Air	78	17	Crocodylus acutus	Unknown	Hatchling	Threat response	Capture	Boucher et al. (2020)	Data provided in the required format via personal correspondence with Miriam Boucher 14/5/2024
Distress call	FED	High frequency (Hz)	4500	Air	590	8	Alligator mississippiensis	Unknown	Juvenile	Distress	Pinching	Herzog & Burghardt (1977)
Distress call	FED	High frequency (Hz)	5000	Air	10	1	Crocodylus niloticus	Unknown	Juvenile	Distress	Pinching	Herzog & Burghardt (1977)
Distress call	FED	High frequency (Hz)	>1000	Air	13	1	Crocodylus siamensis	Unknown	Juvenile	Distress	Pinching	Herzog & Burghardt (1977)
Distress call	FED	Low frequency (Hz)	<100	Air	13	1	Crocodylus siamensis	Unknown	Juvenile	Distress	Pinching	Herzog & Burghardt (1977)
Distress call	FED	Peak frequency [Peak 1] (Hz)	3000 ± 1.49	Air	400	10	Crocodylus niloticus	Unknown	Hatchling	Distress	Pinching	Vergne et al. (2007)	Converted from kHz to Hz
Distress call	FED	Peak frequency [Peak 2] (Hz)	8990 ± 1.45	Air	372	10	Crocodylus niloticus	Unknown	Hatchling	Distress	Pinching	Vergne et al. (2007)	Converted from kHz to Hz
Distress call	TED	F0 [END] (Hz)	107.900 ± 19.655	Air	10	2	Crocodylus acutus	Unknown	Adult	Threat response	Capture	Boucher et al. (2020)	Data provided in the required format via personal correspondence with Miriam Boucher 14/5/2024
Distress call	TED	F0 [END] (Hz)	117.560 ± 35.770	Air	10	2	Crocodylus acutus	Unknown	Sub-adult	Threat response	Capture	Boucher et al. (2020)	Data provided in the required format via personal correspondence with Miriam Boucher 14/5/2024
Distress call	TED	F0 [END] (Hz)	166.913 ± 40.750	Air	55	11	Crocodylus acutus	Unknown	Juvenile	Threat response	Capture	Boucher et al. (2020)	Data provided in the required format via personal correspondence with Miriam Boucher 14/5/2024
Distress call	TED	F0 [END] (Hz)	185.756 ± 65.702	Air	78	17	Crocodylus acutus	Unknown	Hatchling	Threat response	Capture	Boucher et al. (2020)	Data provided in the required format via personal correspondence with Miriam Boucher 14/5/2024
Distress call	TED	F0 [END] (Hz)	226 ± 49	Air	400	10	Crocodylus niloticus	Unknown	Hatchling	Distress	Pinching	Vergne et al. (2007)
Distress call	TED	F0 [START] (Hz)	400	Air	12	1	Caiman crocodilus	Unknown	Juvenile	Distress	Pinching	Herzog & Burghardt (1977)
Distress call	TED	F0 [START] (Hz)	521 ± 185	Air	104	10	Crocodylus niloticus	Unknown	Hatchling	Distress	Pinching	Vergne et al. (2007)
Distress call	TED	Frequency modulation slope [FMdown] (Hz/s)	-5440 ± 3.01	Air	400	10	Crocodylus niloticus	Unknown	Hatchling	Distress	Pinching	Vergne et al. (2007)	Converted from kHz/s to Hz/s
Distress call	TED	Frequency modulation slope [FMup] (Hz/s)	5040 ± 3.06	Air	104	10	Crocodylus niloticus	Unknown	Hatchling	Distress	Pinching	Vergne et al. (2007)	Converted from kHz/s to Hz/s
Distress call	TED	Frequency modulation slope [Q1 / Slope 1] (Hz/s)	-1083.852 ± 981.265	Air	10	2	Crocodylus acutus	Unknown	Sub-adult	Threat response	Capture	Boucher et al. (2020)	Data provided in the required format via personal correspondence with Miriam Boucher 14/5/2024
Distress call	TED	Frequency modulation slope [Q1 / Slope 1] (Hz/s)	-4958.910 ± 4290.561	Air	55	11	Crocodylus acutus	Unknown	Juvenile	Threat response	Capture	Boucher et al. (2020)	Data provided in the required format via personal correspondence with Miriam Boucher 14/5/2024
Distress call	TED	Frequency modulation slope [Q1 / Slope 1] (Hz/s)	-624.774 ± 329.020	Air	10	2	Crocodylus acutus	Unknown	Adult	Threat response	Capture	Boucher et al. (2020)	Data provided in the required format via personal correspondence with Miriam Boucher 14/5/2024
Distress call	TED	Frequency modulation slope [Q1 / Slope 1] (Hz/s)	-9661.221 ± 3706.249	Air	78	17	Crocodylus acutus	Unknown	Hatchling	Threat response	Capture	Boucher et al. (2020)	Data provided in the required format via personal correspondence with Miriam Boucher 14/5/2024
Distress call	TED	Frequency modulation slope [Q2-Q4] (Hz/s)	-1242.048 ± 703.291	Air	10	2	Crocodylus acutus	Unknown	Sub-adult	Threat response	Capture	Boucher et al. (2020)	Data provided in the required format via personal correspondence with Miriam Boucher 14/5/2024
Distress call	TED	Frequency modulation slope [Q2-Q4] (Hz/s)	-2550 ± 0.92	Air	400	10	Crocodylus niloticus	Unknown	Hatchling	Distress	Pinching	Vergne et al. (2007)	Converted from kHz/s to Hz/s
Distress call	TED	Frequency modulation slope [Q2-Q4] (Hz/s)	-2693.406 ± 1358.398	Air	55	11	Crocodylus acutus	Unknown	Juvenile	Threat response	Capture	Boucher et al. (2020)	Data provided in the required format via personal correspondence with Miriam Boucher 14/5/2024
Distress call	TED	Frequency modulation slope [Q2-Q4] (Hz/s)	-4443.299 ± 1551.122	Air	78	17	Crocodylus acutus	Unknown	Hatchling	Threat response	Capture	Boucher et al. (2020)	Data provided in the required format via personal correspondence with Miriam Boucher 14/5/2024
Distress call	TED	Frequency modulation slope [Q2-Q4] (Hz/s)	-470.549 ± 335.014	Air	10	2	Crocodylus acutus	Unknown	Adult	Threat response	Capture	Boucher et al. (2020)	Data provided in the required format via personal correspondence with Miriam Boucher 14/5/2024
Distress Call	TW	Duration (s)	0.082 - 0.344	Air	27	10	Caiman crocodilus	Unknown	Hatchling	Distress	Pinching	Garrick & Garrick (1978)
Distress call	TW	Duration (s)	0.10 ± 0.01	Air	13	1	Crocodylus siamensis	Unknown	Juvenile	Distress	Pinching	Herzog & Burghardt (1977)
Distress call	TW	Duration (s)	0.142 ± 0.039	Air	196	Not provided	Caiman yacare	Unknown	Hatchling	Threat response	Capture	Sicuro et al. (2013)	Milliseconds converted to seconds
Distress call	TW	Duration (s)	0.151 ± 0.021	Air	78	17	Crocodylus acutus	Unknown	Hatchling	Threat response	Capture	Boucher et al. (2020)	Data provided in the required format via personal correspondence with Miriam Boucher 14/5/2024
Distress call	TW	Duration (s)	0.184 ± 0.031	Air	25	5	Crocodylus niloticus	Unknown	Hatchling	Hatching synchrony		Vergne et al. (2009)
Distress call	TW	Duration (s)	0.206 ± 0.039	Air	400	10	Crocodylus niloticus	Unknown	Hatchling	Distress	Pinching	Vergne et al. (2007)
Distress call	TW	Duration (s)	0.214 ± 0.049	Air	55	11	Crocodylus acutus	Unknown	Juvenile	Threat response	Capture	Boucher et al. (2020)	Data provided in the required format via personal correspondence with Miriam Boucher 14/5/2024
Distress call	TW	Duration (s)	0.356 ± 0.029	Air	10	2	Crocodylus acutus	Unknown	Sub-adult	Threat response	Capture	Boucher et al. (2020)	Data provided in the required format via personal correspondence with Miriam Boucher 14/5/2024
Distress call	TW	Duration (s)	0.37 ± 0.08	Air	12	1	Caiman crocodilus	Unknown	Juvenile	Distress	Pinching	Herzog & Burghardt (1977)
Distress call	TW	Duration (s)	0.37 ± 0.12	Air	10	1	Crocodylus niloticus	Unknown	Juvenile	Distress	Pinching	Herzog & Burghardt (1977)
Distress call	TW	Duration (s)	0.460 ± 0.299	Air	10	2	Crocodylus acutus	Unknown	Adult	Threat response	Capture	Boucher et al. (2020)	Data provided in the required format via personal correspondence with Miriam Boucher 14/5/2024
Distress call	TW	Duration [D1/4] (s)	0.038 ± 0.005	Air	78	17	Crocodylus acutus	Unknown	Hatchling	Threat response	Capture	Boucher et al. (2020)	Data provided in the required format via personal correspondence with Miriam Boucher 14/5/2024
Distress call	TW	Duration [D1/4] (s)	0.053 ± 0.012	Air	55	11	Crocodylus acutus	Unknown	Juvenile	Threat response	Capture	Boucher et al. (2020)	Data provided in the required format via personal correspondence with Miriam Boucher 14/5/2024
Distress call	TW	Duration [D1/4] (s)	0.089 ± 0.007	Air	10	2	Crocodylus acutus	Unknown	Sub-adult	Threat response	Capture	Boucher et al. (2020)	Data provided in the required format via personal correspondence with Miriam Boucher 14/5/2024
Distress call	TW	Duration [D1/4] (s)	0.115 ± 0.075	Air	10	2	Crocodylus acutus	Unknown	Adult	Threat response	Capture	Boucher et al. (2020)	Data provided in the required format via personal correspondence with Miriam Boucher 14/5/2024
Distress call	TW	Duration [day capture] (s)	0.109 ± 0.024	Air	196	Not provided	Caiman yacare	Unknown	Hatchling	Threat response	Capture	Sicuro et al. (2013)	Milliseconds converted to seconds
Distress call	TW	Duration [first note] (s)	0.042 ± 0.049	Air	104	10	Crocodylus niloticus	Unknown	Hatchling	Distress	Pinching	Vergne et al. (2007)	Converted from milliseconds to seconds
Distress call	TW	Duration [night capture] (s)	0.150 ± 0.037	Air	196	Not provided	Caiman yacare	Unknown	Hatchling	Threat response	Capture	Sicuro et al. (2013)	Milliseconds converted to seconds
Distress call	TW	Duration [second note] (s)	0.194 ± 0.034	Air	400	10	Crocodylus niloticus	Unknown	Hatchling	Distress	Pinching	Vergne et al. (2007)	Converted from milliseconds to seconds
Distress Call	TW	Intercall interval (s)	0.97 - 3.67	Air	27	10	Caiman crocodilus	Unknown	Hatchling	Distress	Pinching	Garrick & Garrick (1978)
Drum	FED	Cent (Hz)	55 ± 11	Air (captive)	50	2	Osteolaemus tetraspis	Unknown	Adult	Unknown		Staniewicz et al. (2023)
Drum	FED	Cent (Hz)	58 ± 7	Water (captive)	50	2	Osteolaemus tetraspis	Unknown	Adult	Unknown		Staniewicz et al. (2023)
Drum	FED	Cent (Hz)	60 ± 13	Air (wild)	111	Unknown	Osteolaemus tetraspis	Unknown	Unknown	Unknown		Staniewicz et al. (2023)
Drum	FED	Dominant frequency (Hz)	30 ± 9	Air (wild)	111	Unknown	Osteolaemus tetraspis	Unknown	Unknown	Unknown		Staniewicz et al. (2023)
Drum	FED	Dominant frequency (Hz)	34 ± 16	Air (captive)	50	2	Osteolaemus tetraspis	Unknown	Adult	Unknown		Staniewicz et al. (2023)
Drum	FED	Dominant frequency (Hz)	51 ± 7	Water (captive)	50	2	Osteolaemus tetraspis	Unknown	Adult	Unknown		Staniewicz et al. (2023)
Drum	FED	IQR (Hz)	28 ± 8	Water (captive)	50	2	Osteolaemus tetraspis	Unknown	Adult	Unknown		Staniewicz et al. (2023)
Drum	FED	IQR (Hz)	36 ± 16	Air (captive)	50	2	Osteolaemus tetraspis	Unknown	Adult	Unknown		Staniewicz et al. (2023)
Drum	FED	IQR (Hz)	53 ± 27	Air (wild)	111	Unknown	Osteolaemus tetraspis	Unknown	Unknown	Unknown		Staniewicz et al. (2023)
Drum	FED	Q25 (Hz)	27 ± 5	Air (wild)	111	Unknown	Osteolaemus tetraspis	Unknown	Unknown	Unknown		Staniewicz et al. (2023)
Drum	FED	Q25 (Hz)	28 ± 8	Air (captive)	50	2	Osteolaemus tetraspis	Unknown	Adult	Unknown		Staniewicz et al. (2023)
Drum	FED	Q25 (Hz)	36 ± 4	Water (captive)	50	2	Osteolaemus tetraspis	Unknown	Adult	Unknown		Staniewicz et al. (2023)
Drum	FED	Q75 (Hz)	64 ± 10	Water (captive)	50	2	Osteolaemus tetraspis	Unknown	Adult	Unknown		Staniewicz et al. (2023)
Drum	FED	Q75 (Hz)	64 ± 22	Air (captive)	50	2	Osteolaemus tetraspis	Unknown	Adult	Unknown		Staniewicz et al. (2023)
Drum	FED	Q75 (Hz)	80 ± 30	Air (wild)	111	Unknown	Osteolaemus tetraspis	Unknown	Unknown	Unknown		Staniewicz et al. (2023)
Drum	OT	Skewness	2.13 ± 0.49	Air (captive)	50	2	Osteolaemus tetraspis	Unknown	Adult	Unknown		Staniewicz et al. (2023)
Drum	OT	Skewness	2.15 ± 0.51	Air (wild)	111	Unknown	Osteolaemus tetraspis	Unknown	Unknown	Unknown		Staniewicz et al. (2023)
Drum	OT	Skewness	2.41 ± 0.49	Water (captive)	50	2	Osteolaemus tetraspis	Unknown	Adult	Unknown		Staniewicz et al. (2023)
Drum	OT	Spectral flatness [SFM]	0.393 ± 0.089	Water (captive)	50	2	Osteolaemus tetraspis	Unknown	Adult	Unknown		Staniewicz et al. (2023)
Drum	OT	Spectral flatness [SFM]	0.461 ± 0.110	Air (captive)	50	2	Osteolaemus tetraspis	Unknown	Adult	Unknown		Staniewicz et al. (2023)
Drum	OT	Spectral flatness [SFM]	0.578 ± 0.167	Air (wild)	111	Unknown	Osteolaemus tetraspis	Unknown	Unknown	Unknown		Staniewicz et al. (2023)
Drum	TW	Duration (s)	0.29 ± 0.32	Air (wild)	111	Unknown	Osteolaemus tetraspis	Unknown	Unknown	Unknown		Staniewicz et al. (2023)
Drum	TW	Duration (s)	0.38 ± 0.53	Air (captive)	50	2	Osteolaemus tetraspis	Unknown	Adult	Unknown		Staniewicz et al. (2023)
Drum (double)	FED	Bandwidth (Hz)	83 ± 14	Water	10	14	Tomistoma schlegelii	Unknown	Adult	Courtship		Staniewicz et al. (2022)
Drum (double)	FED	Dominant Frequency (Hz)	45 ± 8	Water	10	14	Tomistoma schlegelii	Unknown	Adult	Courtship		Staniewicz et al. (2022)
Drum (double)	TW	Duration (s)	0.44 ± 0.03	Water	10	14	Tomistoma schlegelii	Unknown	Adult	Courtship		Staniewicz et al. (2022)
Drum (double)	TW	Intercall interval (s)	0.17 ± 0.01	Water	10	14	Tomistoma schlegelii	Unknown	Adult	Courtship		Staniewicz et al. (2022)
Drum (single)	FED	Bandwidth (Hz)	117 ± 33	Water	23	14	Tomistoma schlegelii	Unknown	Adult	Courtship		Staniewicz et al. (2022)
Drum (single)	FED	Dominant Frequency (Hz)	41 ± 8	Water	23	14	Tomistoma schlegelii	Unknown	Adult	Courtship		Staniewicz et al. (2022)
Drum (single)	TW	Duration (s)	0.10 ± 0.01	Water	23	14	Tomistoma schlegelii	Unknown	Adult	Courtship		Staniewicz et al. (2022)
Drum (triple)	FED	Bandwidth (Hz)	81 ± 17	Water	4	14	Tomistoma schlegelii	Unknown	Adult	Courtship		Staniewicz et al. (2022)
Drum (triple)	FED	Dominant Frequency (Hz)	36 ± 12	Water	4	14	Tomistoma schlegelii	Unknown	Adult	Courtship		Staniewicz et al. (2022)
Drum (triple)	TW	Duration (s)	0.58 ± 0.11	Water	4	14	Tomistoma schlegelii	Unknown	Adult	Courtship		Staniewicz et al. (2022)
Drum (triple)	TW	Intercall interval (s)	0.14 ± 0.02	Water	4	14	Tomistoma schlegelii	Unknown	Adult	Courtship		Staniewicz et al. (2022)
Growl	FED	Dominant Frequency (Hz)	100	Air	1	1	Alligator mississippiensis	Unknown	Adult	Courtship		Garrick, Lang & Herzog (1978)	Recategorised from 'low growl' to 'growl'
Growl	TW	Duration (s)	0.68	Air	1	1	Alligator mississippiensis	Unknown	Adult	Courtship		Garrick, Lang & Herzog (1978)	Recategorised from 'low growl' to 'growl'
Growl	TED	F0 [START, first note] (Hz)	300	Air	Not provided	Not provided	Crocodylus acutus	Unknown	Juvenile	Threat response	Object attack	Campbell (1973)	Converted from kHz to Hz
Growl	TED	F0 [START, second note] (Hz)	1500	Air	Not provided	Not provided	Crocodylus acutus	Unknown	Juvenile	Threat response	Object attack	Campbell (1973)	Converted from kHz to Hz
Growl	TW	Duration [first note] (s)	0.25	Air	Not provided	Not provided	Crocodylus acutus	Unknown	Juvenile	Threat response	Object attack	Campbell (1973)	converted from a fraction, to seconds
Growl	TW	Duration [second note] (s)	0.25	Air	Not provided	Not provided	Crocodylus acutus	Unknown	Juvenile	Threat response	Object attack	Campbell (1973)	Converted from kHz to Hz
Grunt	FED	F0 (Hz)	50	Air	1	1	Alligator mississippiensis	Unknown	Adult	Courtship		Garrick, Lang & Herzog (1978)	Recategorised from 'deep grunt' to 'grunt'
Contact call	FED	High frequency (Hz)	2000	Air	130	8	Alligator mississippiensis	Unknown	Juvenile	Feeding	Feeding	Herzog & Burghardt (1977)	Recategorised from 'grunt' to 'contact call'
Distress call	TED	F0 [END] (Hz)	200	Air	Not provided	Not provided	Crocodylus acutus	Unknown	Juvenile	Distress		Campbell (1973)	Converted from kHz to Hz; Recategorised from 'grunt' to 'distress call'
Distress call	TED	F0 [START] (Hz)	500	Air	Not provided	Not provided	Crocodylus acutus	Unknown	Juvenile	Distress		Campbell (1973)	Converted from kHz to Hz; Recategorised from 'grunt' to 'distress call'
Grunt	TW	Duration (s)	0.1	Air	3	1	Caiman crocodilus	Female	Adult	Response to contact calls of young		Vergne et al. (2009)
Grunt	TW	Duration (s)	1.04	Air	1	1	Alligator mississippiensis	Unknown	Adult	Courtship		Garrick, Lang & Herzog (1978)	Recategorised from 'deep grunt' to 'grunt'
Gust	FED	Cent (Hz)	275 ± 70	Air (wild)	18	Unknown	Osteolaemus tetraspis	Unknown	Unknown	Unknown		Staniewicz et al. (2023)
Gust	FED	Cent (Hz)	411 ± 121	Water (captive)	17	2	Osteolaemus tetraspis	Unknown	Adult	Unknown		Staniewicz et al. (2023)
Gust	FED	Cent (Hz)	464 ± 160	Air (captive)	17	2	Osteolaemus tetraspis	Unknown	Adult	Unknown		Staniewicz et al. (2023)
Gust	FED	Dominant frequency (Hz)	179 ± 122	Air (wild)	18	Unknown	Osteolaemus tetraspis	Unknown	Unknown	Unknown		Staniewicz et al. (2023)
Gust	FED	Dominant frequency (Hz)	235 ± 44	Water (captive)	17	2	Osteolaemus tetraspis	Unknown	Adult	Unknown		Staniewicz et al. (2023)
Gust	FED	Dominant frequency (Hz)	259 ± 71	Air (captive)	17	2	Osteolaemus tetraspis	Unknown	Adult	Unknown		Staniewicz et al. (2023)
Gust	FED	IQR (Hz)	257 ± 111	Air (wild)	18	Unknown	Osteolaemus tetraspis	Unknown	Unknown	Unknown		Staniewicz et al. (2023)
Gust	FED	IQR (Hz)	320 ± 221	Water (captive)	17	2	Osteolaemus tetraspis	Unknown	Adult	Unknown		Staniewicz et al. (2023)
Gust	FED	IQR (Hz)	404 ± 261	Air (captive)	17	2	Osteolaemus tetraspis	Unknown	Adult	Unknown		Staniewicz et al. (2023)
Gust	FED	Q25 (Hz)	130 ± 52	Air (wild)	18	Unknown	Osteolaemus tetraspis	Unknown	Unknown	Unknown		Staniewicz et al. (2023)
Gust	FED	Q25 (Hz)	205 ± 31	Water (captive)	17	2	Osteolaemus tetraspis	Unknown	Adult	Unknown		Staniewicz et al. (2023)
Gust	FED	Q25 (Hz)	223 ± 51	Air (captive)	17	2	Osteolaemus tetraspis	Unknown	Adult	Unknown		Staniewicz et al. (2023)
Gust	FED	Q75 (Hz)	387 ± 123	Air (wild)	18	Unknown	Osteolaemus tetraspis	Unknown	Unknown	Unknown		Staniewicz et al. (2023)
Gust	FED	Q75 (Hz)	525 ± 229	Water (captive)	17	2	Osteolaemus tetraspis	Unknown	Adult	Unknown		Staniewicz et al. (2023)
Gust	FED	Q75 (Hz)	627 ± 292	Air (captive)	17	2	Osteolaemus tetraspis	Unknown	Adult	Unknown		Staniewicz et al. (2023)
Gust	OT	Skewness	2.40 ± 0.85	Air (wild)	18	Unknown	Osteolaemus tetraspis	Unknown	Unknown	Unknown		Staniewicz et al. (2023)
Gust	OT	Skewness	3.47 ± 1.24	Air (captive)	17	2	Osteolaemus tetraspis	Unknown	Adult	Unknown		Staniewicz et al. (2023)
Gust	OT	Skewness	5.45 ± 1.50	Water (captive)	17	2	Osteolaemus tetraspis	Unknown	Adult	Unknown		Staniewicz et al. (2023)
Gust	OT	Spectral flatness [SFM]	0.364 ± 0.262	Air (wild)	18	Unknown	Osteolaemus tetraspis	Unknown	Unknown	Unknown		Staniewicz et al. (2023)
Gust	OT	Spectral flatness [SFM]	0.478 ± 0.084	Water (captive)	17	2	Osteolaemus tetraspis	Unknown	Adult	Unknown		Staniewicz et al. (2023)
Gust	OT	Spectral flatness [SFM]	0.557 ± 0.118	Air (captive)	17	2	Osteolaemus tetraspis	Unknown	Adult	Unknown		Staniewicz et al. (2023)
Gust	TW	Duration (s)	1.88 ± 0.62	Air (wild)	18	Unknown	Osteolaemus tetraspis	Unknown	Unknown	Unknown		Staniewicz et al. (2023)
Gust	TW	Duration (s)	2.34 ± 0.60	Air (captive)	17	2	Osteolaemus tetraspis	Unknown	Adult	Unknown		Staniewicz et al. (2023)
Headslap	FED	Bandwidth (Hz)	50-425	Air	6	Not provided	Alligator mississippiensis	Unknown	Adult	Courtship		Garrick, Lang & Herzog (1978)
Headslap	TW	Duration (s)	0.16	Air	6	Not provided	Alligator mississippiensis	Unknown	Adult	Courtship		Garrick, Lang & Herzog (1978)
Headslap	TW	Duration [HOTA before HS] (s)	16.2	Air	113	Not provided	Alligator mississippiensis	Unknown	Adult	Courtship		Vliet (1989)
Hiss	FED	Bandwidth (Hz)	<1000	Air	Not provided	Not provided	Alligator mississippiensis	Unknown	Adult	Courtship		Garrick, Lang & Herzog (1978)
Hiss	FED	Dominant Frequency (Hz)	194 ± 40.02	Air	147	120 grouped	Alligator sinensis	Unknown	Adult	Defence		Wang et al. (2007)	Standard error converted to standard deviation
Hiss	TW	Duration (s)	1-3	Air	Not provided	Not provided	Alligator mississippiensis	Unknown	Adult	Courtship		Garrick, Lang & Herzog (1978)
Hiss	TW	Duration (s)	10.31 ± 1.18	Air	98	120 grouped	Alligator sinensis	Unknown	Adult	Defence		Wang et al. (2007)	Standard error converted to standard deviation; values converted from milliseconds to seconds
Hiss	TW	Duration [first note] (s)	4.87 ± 0.63	Air	98	120 grouped	Alligator sinensis	Unknown	Adult	Defence		Wang et al. (2007)	Standard error converted to standard deviation; values converted from milliseconds to seconds
Hiss	TW	Duration [second note] (s)	5.18 ± 0.70	Air	98	120 grouped	Alligator sinensis	Unknown	Adult	Defence		Wang et al. (2007)	Standard error converted to standard deviation; values converted from milliseconds to seconds
Hiss	TW	Intercall interval (s)	0.26 ± 0.06	Air	98	120 grouped	Alligator sinensis	Unknown	Adult	Defence		Wang et al. (2007)	Standard error converted to standard deviation; values converted from milliseconds to seconds
Hiss	TW	Duration (s)	0.400 ± 0.018	Air	11	11	Caiman yacare	Female	Adult	Defence	Human presence	Sicuro et al. (2013)	Milliseconds converted to seconds
Moan	FED	Bandwidth (Hz)	306 ± 92	Water	5	14	Tomistoma schlegelii	Unknown	Adult	Courtship		Staniewicz et al. (2022)
Moan	FED	Dominant Frequency (Hz)	312 ± 119	Water	5	14	Tomistoma schlegelii	Unknown	Adult	Courtship		Staniewicz et al. (2022)
Moan	FED	F0 (Hz)	141 ± 35	Water	5	14	Tomistoma schlegelii	Unknown	Adult	Courtship		Staniewicz et al. (2022)
Moan	TW	Duration (s)	0.63 ± 0.14	Water	5	14	Tomistoma schlegelii	Unknown	Adult	Courtship		Staniewicz et al. (2022)
Moo-1	FED	Cent (Hz)	344 ± 83	Air (wild)	18	Unknown	Osteolaemus tetraspis	Unknown	Unknown	Unknown		Staniewicz et al. (2023)	Called 'moo-1' to distinguish it from the 'moo' call in Wang et al. (2007)
Moo-1	FED	Cent (Hz)	410 ± 109	Water (captive)	9	2	Osteolaemus tetraspis	Unknown	Adult	Unknown		Staniewicz et al. (2023)	Called 'moo-1' to distinguish it from the 'moo' call in Wang et al. (2007)
Moo-1	FED	Cent (Hz)	489 ± 141	Air (captive)	9	2	Osteolaemus tetraspis	Unknown	Adult	Unknown		Staniewicz et al. (2023)	Called 'moo-1' to distinguish it from the 'moo' call in Wang et al. (2007)
Moo-1	FED	Dominant frequency (Hz)	224 ± 50	Water (captive)	9	2	Osteolaemus tetraspis	Unknown	Adult	Unknown		Staniewicz et al. (2023)	Called 'moo-1' to distinguish it from the 'moo' call in Wang et al. (2007)
Moo-1	FED	Dominant frequency (Hz)	272 ± 87	Air (captive)	9	2	Osteolaemus tetraspis	Unknown	Adult	Unknown		Staniewicz et al. (2023)	Called 'moo-1' to distinguish it from the 'moo' call in Wang et al. (2007)
Moo	FED	Dominant Frequency (Hz)	273 ± 57.01	Air	104	120 grouped	Alligator sinensis	Unknown	Adult	Aggression		Wang et al. (2007)	Standard error converted to standard deviation
Moo-1	FED	Dominant frequency (Hz)	313 ± 152	Air (wild)	18	Unknown	Osteolaemus tetraspis	Unknown	Unknown	Unknown		Staniewicz et al. (2023)	Called 'moo-1' to distinguish it from the 'moo' call in Wang et al. (2007)
Moo-1	FED	IQR (Hz)	275 ± 156	Air (wild)	18	Unknown	Osteolaemus tetraspis	Unknown	Unknown	Unknown		Staniewicz et al. (2023)	Called 'moo-1' to distinguish it from the 'moo' call in Wang et al. (2007)
Moo-1	FED	IQR (Hz)	304 ± 249	Water (captive)	9	2	Osteolaemus tetraspis	Unknown	Adult	Unknown		Staniewicz et al. (2023)	Called 'moo-1' to distinguish it from the 'moo' call in Wang et al. (2007)
Moo-1	FED	IQR (Hz)	449 ± 217	Air (captive)	9	2	Osteolaemus tetraspis	Unknown	Adult	Unknown		Staniewicz et al. (2023)	Called 'moo-1' to distinguish it from the 'moo' call in Wang et al. (2007)
Moo-1	FED	Q25 (Hz)	185 ± 65	Air (wild)	18	Unknown	Osteolaemus tetraspis	Unknown	Unknown	Unknown		Staniewicz et al. (2023)	Called 'moo-1' to distinguish it from the 'moo' call in Wang et al. (2007)
Moo-1	FED	Q25 (Hz)	204 ± 43	Water (captive)	9	2	Osteolaemus tetraspis	Unknown	Adult	Unknown		Staniewicz et al. (2023)	Called 'moo-1' to distinguish it from the 'moo' call in Wang et al. (2007)
Moo-1	FED	Q25 (Hz)	244 ± 59	Air (captive)	9	2	Osteolaemus tetraspis	Unknown	Adult	Unknown		Staniewicz et al. (2023)	Called 'moo-1' to distinguish it from the 'moo' call in Wang et al. (2007)
Moo-1	FED	Q75 (Hz)	460 ± 183	Air (wild)	18	Unknown	Osteolaemus tetraspis	Unknown	Unknown	Unknown		Staniewicz et al. (2023)	Called 'moo-1' to distinguish it from the 'moo' call in Wang et al. (2007)
Moo-1	FED	Q75 (Hz)	508 ± 236	Water (captive)	9	2	Osteolaemus tetraspis	Unknown	Adult	Unknown		Staniewicz et al. (2023)	Called 'moo-1' to distinguish it from the 'moo' call in Wang et al. (2007)
Moo-1	FED	Q75 (Hz)	693 ± 241	Air (captive)	9	2	Osteolaemus tetraspis	Unknown	Adult	Unknown		Staniewicz et al. (2023)	Called 'moo-1' to distinguish it from the 'moo' call in Wang et al. (2007)
Moo-1	OT	Skewness	2.55 ± 0.67	Air (wild)	18	Unknown	Osteolaemus tetraspis	Unknown	Unknown	Unknown		Staniewicz et al. (2023)	Called 'moo-1' to distinguish it from the 'moo' call in Wang et al. (2007)
Moo-1	OT	Skewness	3.33 ± 0.76	Air (captive)	9	2	Osteolaemus tetraspis	Unknown	Adult	Unknown		Staniewicz et al. (2023)	Called 'moo-1' to distinguish it from the 'moo' call in Wang et al. (2007)
Moo-1	OT	Skewness	4.79 ± 1.16	Water (captive)	9	2	Osteolaemus tetraspis	Unknown	Adult	Unknown		Staniewicz et al. (2023)	Called 'moo-1' to distinguish it from the 'moo' call in Wang et al. (2007)
Moo-1	OT	Spectral flatness [SFM]	0.506 ± 0.111	Water (captive)	9	2	Osteolaemus tetraspis	Unknown	Adult	Unknown		Staniewicz et al. (2023)	Called 'moo-1' to distinguish it from the 'moo' call in Wang et al. (2007)
Moo-1	OT	Spectral flatness [SFM]	0.549 ± 0.204	Air (wild)	18	Unknown	Osteolaemus tetraspis	Unknown	Unknown	Unknown		Staniewicz et al. (2023)	Called 'moo-1' to distinguish it from the 'moo' call in Wang et al. (2007)
Moo-1	OT	Spectral flatness [SFM]	0.604 ± 0.110	Air (captive)	9	2	Osteolaemus tetraspis	Unknown	Adult	Unknown		Staniewicz et al. (2023)	Called 'moo-1' to distinguish it from the 'moo' call in Wang et al. (2007)
Moo	TW	Duration (s)	1.03 ± 0.27	Air	120	120 grouped	Alligator sinensis	Unknown	Adult	Aggression		Wang et al. (2007)	Standard error converted to standard deviation; values converted from milliseconds to seconds
Moo-1	TW	Duration (s)	2.97 ± 0.92	Air (captive)	9	2	Osteolaemus tetraspis	Unknown	Adult	Unknown		Staniewicz et al. (2023)	Called 'moo-1' to distinguish it from the 'moo' call in Wang et al. (2007)
Moo-1	TW	Duration (s)	3.14 ± 1.00	Air (wild)	18	Unknown	Osteolaemus tetraspis	Unknown	Unknown	Unknown		Staniewicz et al. (2023)	Called 'moo-1' to distinguish it from the 'moo' call in Wang et al. (2007)
Rumble	FED	Bandwidth (Hz)	523 ± 168	Water	18	14	Tomistoma schlegelii	Unknown	Adult	Courtship		Staniewicz et al. (2022)
Rumble	FED	Cent (Hz)	63 ± 8	Water (captive)	21	2	Osteolaemus tetraspis	Unknown	Adult	Unknown		Staniewicz et al. (2023)
Rumble	FED	Cent (Hz)	63 ± 9	Air (wild)	54	Unknown	Osteolaemus tetraspis	Unknown	Unknown	Unknown		Staniewicz et al. (2023)
Rumble	FED	Cent (Hz)	77 ± 12	Air (captive)	21	2	Osteolaemus tetraspis	Unknown	Adult	Unknown		Staniewicz et al. (2023)
Rumble	FED	Dominant Frequency (Hz)	164 ± 147	Water	18	14	Tomistoma schlegelii	Unknown	Adult	Courtship		Staniewicz et al. (2022)	Value provided by the author as they were not listed in the publication due to a publishing omission.
Rumble	FED	Dominant frequency (Hz)	35 ± 7	Air (wild)	54	Unknown	Osteolaemus tetraspis	Unknown	Unknown	Unknown		Staniewicz et al. (2023)
Rumble	FED	Dominant frequency (Hz)	47 ± 16	Water (captive)	21	2	Osteolaemus tetraspis	Unknown	Adult	Unknown		Staniewicz et al. (2023)
Rumble	FED	Dominant frequency (Hz)	51 ± 20	Air (captive)	21	2	Osteolaemus tetraspis	Unknown	Adult	Unknown		Staniewicz et al. (2023)
Rumble	FED	F0 (Hz)	18 ± 10	Water	18	14	Tomistoma schlegelii	Unknown	Adult	Courtship		Staniewicz et al. (2022)
Rumble	FED	IQR (Hz)	42 ± 13	Water (captive)	21	2	Osteolaemus tetraspis	Unknown	Adult	Unknown		Staniewicz et al. (2023)
Rumble	FED	IQR (Hz)	55 ± 19	Air (wild)	54	Unknown	Osteolaemus tetraspis	Unknown	Unknown	Unknown		Staniewicz et al. (2023)
Rumble	FED	IQR (Hz)	63 ± 18	Air (captive)	21	2	Osteolaemus tetraspis	Unknown	Adult	Unknown		Staniewicz et al. (2023)
Rumble	FED	Q25 (Hz)	30 ± 3	Air (wild)	54	Unknown	Osteolaemus tetraspis	Unknown	Unknown	Unknown		Staniewicz et al. (2023)
Rumble	FED	Q25 (Hz)	39 ± 5	Water (captive)	21	2	Osteolaemus tetraspis	Unknown	Adult	Unknown		Staniewicz et al. (2023)
Rumble	FED	Q25 (Hz)	41 ± 8	Air (captive)	21	2	Osteolaemus tetraspis	Unknown	Adult	Unknown		Staniewicz et al. (2023)
Rumble	FED	Q75 (Hz)	105 ± 22	Air (captive)	21	2	Osteolaemus tetraspis	Unknown	Adult	Unknown		Staniewicz et al. (2023)
Rumble	FED	Q75 (Hz)	81 ± 15	Water (captive)	21	2	Osteolaemus tetraspis	Unknown	Adult	Unknown		Staniewicz et al. (2023)
Rumble	FED	Q75 (Hz)	85 ± 20	Air (wild)	54	Unknown	Osteolaemus tetraspis	Unknown	Unknown	Unknown		Staniewicz et al. (2023)
Rumble	OT	Skewness	1.85 ± 0.51	Air (captive)	21	2	Osteolaemus tetraspis	Unknown	Adult	Unknown		Staniewicz et al. (2023)
Rumble	OT	Skewness	1.91 ± 0.50	Water (captive)	21	2	Osteolaemus tetraspis	Unknown	Adult	Unknown		Staniewicz et al. (2023)
Rumble	OT	Skewness	3.47 ± 0.67	Air (wild)	54	Unknown	Osteolaemus tetraspis	Unknown	Unknown	Unknown		Staniewicz et al. (2023)
Rumble	OT	Spectral flatness [SFM]	0.454 ± 0.103	Water (captive)	21	2	Osteolaemus tetraspis	Unknown	Adult	Unknown		Staniewicz et al. (2023)
Rumble	OT	Spectral flatness [SFM]	0.590 ± 0.140	Air (wild)	54	Unknown	Osteolaemus tetraspis	Unknown	Unknown	Unknown		Staniewicz et al. (2023)
Rumble	OT	Spectral flatness [SFM]	0.668 ± 0.142	Air (captive)	21	2	Osteolaemus tetraspis	Unknown	Adult	Unknown		Staniewicz et al. (2023)
Rumble	TW	Duration (s)	1.78 ± 0.48	Water	18	14	Tomistoma schlegelii	Unknown	Adult	Courtship		Staniewicz et al. (2022)
Rumble	TW	Duration (s)	2.07 ± 0.70	Air (captive)	21	2	Osteolaemus tetraspis	Unknown	Adult	Unknown		Staniewicz et al. (2023)
Rumble	TW	Duration (s)	2.49 ± 0.77	Air (wild)	54	Unknown	Osteolaemus tetraspis	Unknown	Unknown	Unknown		Staniewicz et al. (2023)
Sub-audible vibration	TW	Duration [fifth in a bout] (s)	0.55	Air	1	Not provided	Alligator mississippiensis	Male	Adult	Courtship		Vliet (1989)
Sub-audible vibration	TW	Duration [first in a a bout] (s)	1.35	Air	1	Not provided	Alligator mississippiensis	Male	Adult	Courtship		Vliet (1989)
Toot	FED	Dominant Frequency (Hz)	186 ± 60.50	Air	147	120 grouped	Alligator sinensis	Unknown	Adult	Courtship		Wang et al. (2007)	Standard error converted to standard deviation
Toot	TW	Duration (s)	0.217 ± 0.06	Air	154	120 grouped	Alligator sinensis	Unknown	Adult	Courtship		Wang et al. (2007)	Standard error converted to standard deviation; values converted from milliseconds to seconds
Whine	FED	Dominant Frequency (Hz)	236 ± 53.06	Air	101	120 grouped	Alligator sinensis	Unknown	Adult	Submission		Wang et al. (2007)	Standard error converted to standard deviation
Whine	TW	Duration (s)	0.36 ± 0.08	Air	107	120 grouped	Alligator sinensis	Unknown	Adult	Submission		Wang et al. (2007)	Standard error converted to standard deviation; values converted from milliseconds to seconds
Pop	TW	Duration [first note] (s)	0.026 ± 0.012	Water	16	6	Gavialis gangeticus	Male	Adult	Alert		Ajji M & Lang (2025)	Mean and SD calculated
Pop	TW	Duration [second note] (s)	0.026 ± 0.012	Water	14	6	Gavialis gangeticus	Male	Adult	Alert		Ajji M & Lang (2025)	Mean and SD calculated
Pop	TW	Duration [third note] (s)	0.033 ± 0.018	Water	5	30	Gavialis gangeticus	Male	Adult	Alert		Ajji M & Lang (2025)	Mean and SD calculated
Pop	TW	Intercall interval (s)	0.336 ± 0.134	Water	14	6	Gavialis gangeticus	Male	Adult	Alert		Ajji M & Lang (2025)	Mean and SD calculated
Pop	TW	Intercall interval [2] (s)	0.526 ± 0.090	Water	5	3	Gavialis gangeticus	Male	Adult	Alert		Ajji M & Lang (2025)	Mean and SD calculated
Pop	FED	Peak Frequency (Hz)	2831.63 ± 2377.90	Water	16	6	Gavialis gangeticus	Male	Adult	Alert		Ajji M & Lang (2025)	Mean and SD calculated; Converted from kHz to Hz
Pop	FED	Cent (Hz)	2933.94 ± 2365.97	Water	16	6	Gavialis gangeticus	Male	Adult	Alert		Ajji M & Lang (2025)	Mean and SD calculated; Converted from kHz to Hz
Pop	TW	Duration [first note] (s)	0.029 ± 0.008	Water	7	4	Gavialis gangeticus	Male	Adult	Patrol		Ajji M & Lang (2025)	Mean and SD calculated
Pop	TW	Duration [second note] (s)	0.028 ± 0.009	Water	6	4	Gavialis gangeticus	Male	Adult	Patrol		Ajji M & Lang (2025)	Mean and SD calculated
Pop	TW	Duration [third note] (s)	0.028	Water	1	1	Gavialis gangeticus	Male	Adult	Patrol		Ajji M & Lang (2025)	Mean and SD calculated
Pop	TW	Intercall interval (s)	0.334 ± 0.045	Water	6	4	Gavialis gangeticus	Male	Adult	Patrol		Ajji M & Lang (2025)	Mean and SD calculated
Pop	TW	Intercall interval [2] (s)	0.522	Water	1	1	Gavialis gangeticus	Male	Adult	Patrol		Ajji M & Lang (2025)	Mean and SD calculated
Pop	FED	Peak Frequency (Hz)	2743.86 ± 2365.97	Water	16	6	Gavialis gangeticus	Male	Adult	Patrol		Ajji M & Lang (2025)	Mean and SD calculated; Converted from kHz to Hz
Pop	FED	Cent (Hz)	3075.86 ± 1907.09	Water	7	4	Gavialis gangeticus	Male	Adult	Patrol		Ajji M & Lang (2025)	Mean and SD calculated; Converted from kHz to Hz
