# Supplementary material for: Roars, Rumbles, and Resonance: A Systematic Review and Meta‐Analysis of Crocodylian Acoustic Signals
Source: Ecol Evol. 2026 Jan 22;16(1):e72494. doi: 10.1002/ece3.72494 (PMC12828176; doi:10.1002/ece3.72494)
Supplement: Supplementary file 3 — Table S5: Calculations_Flores et al. 2025. [file ECE3-16-e72494-s002.xlsx]

## Sheet: Table S5. Calculations
Description	Calculation used
Mean value calculated from observations in the dataset	Where n is the total number of observations, xi is each observation value
Standard devation calculated from observations in the dataset	Where n is the total number of observations, xi is each observation value
Weighted mean value calculated from more than one mean value in the dataset	Where ni is the number of calls from the first dataset, nii is the number of calls from the second dataset. Where meani is the mean of the first dataset, meanii is the mean of the second dataset.
Weighted standard deviation (sd) calculated from more than one standard deviation value in the dataset	Where ni is the number of calls from the first dataset, nii is the number of calls from the second dataset. Where sdi is the mean of the first dataset, sdii is the mean of the second dataset.
Standard deviation (sd) calculated from standard error (SE) values
Milliseconds (ms) converted to seconds (s)
Minutes (min) converted to seconds (s)
Kilohertz (kHz) converted to hertz (Hz)
Lifestage determined by total length as per Webb & Messel (1978)	Lifestage: Total length Hatchling: <35cm Juvenile: 36-90cm Sub-adult: 91-180cm Adult: >181cm
