# Supplementary material for: Roars, Rumbles, and Resonance: A Systematic Review and Meta‐Analysis of Crocodylian Acoustic Signals
Source: Ecol Evol. 2026 Jan 22;16(1):e72494. doi: 10.1002/ece3.72494 (PMC12828176; doi:10.1002/ece3.72494)
Supplement: Supplementary file 4 — Table S6: Glossary of terms_Flores et al. 2025. [file ECE3-16-e72494-s004.xlsx]

## Sheet: Table S6. Glossary
Parameter	Alternative Terms	Definition	Definition citations in addition to those cited in the 'Alternative Terms' column
Bandwidth (Hz)	Bandpass (Vergne et al. 2009; Vergne et al. 2012)	The span of the frequency range in which the acoustic signal occupies. For example, a signal ranging from 5Hz to 11Hz would have a bandwidth of 6Hz.	Wildlife Acoustics (2024)
Bout		A series of a single type of acoustic signal, usually described by the mean number and only produced by a single individual.	Garrick, Lang & Herzog (1978); Vliet (1989)
Call	Pulse (Staniewicz et al. 2022; Wang et al. 2007)	A continuous, uninterrupted element of a sound with a well- defined start and end. In other taxa, this may be referred to as an acoustic unit, or signal.	Odom et al. (2021)
Cent (Hz)	Centroid (Staniewicz et al. 2023) CG (Vergne et al. 2007; Vergne et al. 2011) CNFQ / Centre frequency (Ajji M & Lang 2025)	A quantitative measure indicating where the centre of the frequency is located.	Chabert et al. (2015); Charif, Strickman & Waack (2010)
Chorus		A series of a single type of acoustic signal produced by more than one individual. I.e the combined bouts of all individuals producing the same acoustic signal, within a certain time period. In other taxa, referred to as a vocal bout, song session, dawn recital, song sequence, singing mode or duet, quartet etc, and is not limited to one type of acousic signal produced.	Garrick, Lang & Herzog (1978); Odom et al. (2021); Vliet (1989)
Cycle		A series of movements performed by an individual from the end of an acoustic signal to the beginning of the next acoustic signal. Eg. The series of inhalation behaviours and postures performed between bellows.	Garrick, Lang & Herzog (1978); Vliet (1989)
D1/4 [F0MAX 1/4] (s)	F1/4 (D1/4) (Vergne et al. 2011)	The point in time where the first quartile of the fundamental frequency reaches the highest intensity.
Display		A series of signals (acoustic, visual, olfactory & behavioural) produced by a sender to convey specific information to a reciever.	Beer (1977)
Dominant Frequency (Hz)	DF (Reber et al. 2015; Reber et al. 2017) Dominant harmonic frequency (Sicuro et al. 2013) Dominant (max.) frequency (Staniewicz et al. 2022; Staniewicz et al. 2023) Max. frequency (Staniewicz et al. 2022) Freq. (Todd 2007) Maximum power amplitude (Vergne et al. 2009; Vergne et al. 2012) PicF (Vergne et al. 2009) PKFQ / peak frequency (Ajji M & Lang)	The frequency representing the highest amplitude in the spectrum of the signal measured. This is usually the most prominent sound produced in the call, and is therefore the audible sound produced.	Charif, Strickman & Waack (2010); Garrick, Lang & Herzog (1978); Herzog & Burghardt (1977); Wang et al. (2007)
Duration (s)	Call duration (Bonke et al. 2015; Wang et al. 2007) DT (Boucher et al. 2020; Vergne et al. 2009; Vergne et al. 2012) Dt (Vergne et al. 2011) Dtot (Vergne et al. 2007)	The length of time in which the acoustic signal is produced.
Duration [X] (s)	Fifth in a bout, first in a bout, HOTA before HS (Vliet 1989) First note, second note (Campbell 1973; Wang et al. 2007) Dup, Ddown (Vergne et al. 2011) D1/4 (Boucher et al. 2020) Chorus duration (Wang et al. 2007) Cycle duration (Garrick, Lang & Herzog 1978; Vliet et al. 1989) Chorus per day (Vliet et al. 1989) Night capture call duration (Sicuro et al. 2013) Day capture call duration (Sicuro et …	The length of time in which the element specified by [X] in the acoustic parameter name is produced.
F [HX] (Hz) [median]		The median frequency of the harmonic specified by X within the measured acoustic signal.	Garrick & Garrick (1978)
F0 (Hz)	Mean pitch (Chabert et al. 2015) Fundamental frequency (Reber et al. 2017; Staniewicz et al. 2022) Pitch (Staniewicz et al. 2022)	The lowest frequency component in a vocally produced acoustic signal, presented as a mean value.
F0 [median] (Hz)	Median frequency composition of the fundamental (Garrick & Garrick 1978)	The lowest frequency component in a vocally produced acoustic signal, presented as a median.
F0 [XX] (Hz)	F0 [END] (Hz) End pitch; FEND (Boucher et al. 2020) End pitch (Chabert et al. 2015) F0 call end (Riede, Tokuda & Farmer 2011) FEND (Vergne et al. 2007; Vergne et al. 2009; Vergne et al. 2011; Vergne et al. 2012) F0 [MAX] (Hz) FMAX (Boucher et al. 2020; Vergne et al. 2011) Max pitch (Chabert et al. 2015) Maximum F0 (Riede, Tokuda & Farmer 2011) Maximum frequency of the fundamental (Sicuro et al. 2…	The fundamental frequency measured at [XX] or by the unit specified in [XX]. For example F0 [median] refers to the fundamental frequency of the measured acoustic signal, presented as a median value, whereas F0 [END] represents the fundamendal frequency at the end of the acoustic signal measured. For more details refer to the original article of the cited author.
Formant [XX] (Hz)	F1, F2, F3 (Reber et al. 2015; Reber et al. 2017) F1F2, F2F3 (Reber et al. 2017)	The resonance frequency of the vocal tract, produced when a vocal acoustic signal is expressed, where [XX] refers to the formant measured in the acoustic signal. Where more than one formant is specified, this refers to the difference in frequency between them.
Frequency modulation slope [XX] (Hz/s)	Fmup, FMdown (Vergne et al. 2007) Q1 / Slope 1 Slope 1 (Boucher et al. 2020; Vergne et al. 2011; Vergne et al. 2012) Q1-Q2 Slope 1 (Vergne et al. 2009) Q2-Q4 Slope 2 (Hz/s) (Boucher et al. 2020; Vergne et al. 2011; Vergne et al. 2012) FMdown2 (Vergne et al. 2007) Q3-Q4 Slope 2 (Vergne et al. 2009)	A measure of the changes in frequency across an acoustic signal calculated using specified parameters relevant to that signal type as specified by [XX] in the parameter measured.	Sicuro et al. (2013)
Harmonic		An integer multiple of the fundamental frequency of an acoustic signal, measured in Hertz.	Erbe et al. (2022)
High frequency (Hz)	Higher frequency (Roberto & Botero-Arias 2013)	The highest frequency recorded in the measured acoustic signal.	Herzog & Burghardt (1977)
Intercall interval (s)	Intervals between calls (Bonke et al. (2015) Intercall interval duration (Garrick & Garrick (1978) Intercall duration (Roberto & Botero-Arias 2013) Interval (Staniewicz et al. 2022) Pause between notes (Wang et al. 2007) Interpop interval / IPI / Delta t IPI (Ajji M & Lang 2025)	The duration between the end of the first acoustic signal or note, and the beginning of the next when produced by the same individual.	Garrick, Lang & Herzog (1978)
Intercall interval [X] (s)	Interpop interval / IPI / Delta t IPI (Ajji M & Lang 2025)	The duration between the end of the second (or third) acoustic signal or note, and the beginning of the next when produced by the same individual. The interval between is specified by [X]. For example, Intercall interval [2] (s) is the interval between the second and third note of the call.
IQR (Hz)	Interquartile range (Staniewicz et al. 2023)	The difference between the third quartile and the first quartile frequency.	Chabert et al. (2015)
Kurtosis		A measure of the distribution of energy, providing information about the shape based on the amplitude throughout the measured acoustic signal.	Chabert et al. (2015); Charif, Strickman & Waack (2010)
Low frequency (Hz)	Lower frequency (Roberto & Botero-Arias 2013)	The lowest frequency recorded in the measured acoustic signal.
Mean frequency (Hz)	Mean F (Vergne et al. 2011)	The average frequency of an acoustic signal, calculated without weighting the intensity of the signal. This measurement indicates where 50% of the total energy of the signal is below.
Mode frequency (Hz)	Maximal frequency (Chabert et al. 2015)	A representation of the most frequently occuring frequency within the acoustic signal. This can be the same as the dominant frequency of a signal but is not always.
Note		The smallest unit of continuous sound defined by a distinct start and end. This distinction may be by a period of silence or an abrupt change in the spectrogram. For example, and upsweep shape of a call followed by a distinct downsweep may be separated into two notes with the upsweep and downsweep being defined as the first and second note of the call. In other taxa, may be referred to as an elem…	Odom et al. (2021)
Peak frequency [Peak X] (Hz)	Fmax1 (Vergne et al. 2007) Fmax2(Vergne et al. 2007)	A measure of the frequency at the specified amplitude peak of the acoustic signal where [Peak X] indicates the specific peak number measured.
Pulse frequency (Hz)		The mean frequency of the pulse elements within the measured acoustic signal.	Reber et al. (2015)
Q25 (Hz)	First quartile frequency (Staniewicz et al. 2023) Lower Q (Vergne et al. 2011)	The frequency value corresponding to 25% of the total energy of the measured acoustic signal.	Chabert et al. (2015)
Q75 (Hz)	Third quartile frequency (Staniewicz et al. 2023) Upper Q (Vergne et al. 2011)	The frequency value corresponding to 75% of the total energy of the measured acoustic signal.	Chabert et al. (2015)
Skewness		A measure of spectrum asymmetry.	Chabert et al. (2015); Staniewicz et al. (2023)
Sound pressure level [SPL] (dB)	Intensity; relative intensity (Reber et al. 2015)	A measure of the intensity or volume of an acoustic signal which creates pressure it is emitted.	Todd (2007); Vergne et al. (2009)
Spectral flatness [SFM]		A ratio between the geometric mean and the arithmetic mean of the spectrum, expressed as a number between 0 (indicating a pure tone) and 1 (indicating a noisy signal).	Chabert et al. (2015); Staniewicz et al. (2023)
